# Supplementary material for: Mitochondrial Carriers Link the Catabolism of Hydroxyaromatic Compounds to the Central Metabolism in Candida parapsilosis
Source: G3 (Bethesda). 2016 Oct 3;6(12):4047–58. doi: 10.1534/g3.116.034389 (PMC5144973; doi:10.1534/g3.116.034389)
Supplement: Supplemental Material [file supp_g3.116.034389_TableS1.xlsx]

## Sheet: Table S1
Table S1 Oligonucleotides used in this study.
Name	Sequence [5‘ to 3‘]	Application
MNX2-F	GGTGTTGAAATGGGTGTTGGCTGA	1
MNX2-R	AGCACCTTGAGCCAAGTACGGTAA	1
MNX1_2F	AGAGCTTGGAAGGAGTTTAAGG	1
MNX1_2R	GACACATCCTTCTCACCACTAC	1
CRC1_F	TGGACGACGTTGATTCAGTATT	1
CRC1_R	CAGTCAAGACGGCACAGATAC	1
SFC1_3F	GCCGCATCTACTGAAGTAAAGA	1
SFC1_3R	GTGACAACATAACGCTTCGAATAA	1
YHM2_F	GGCTCCAACTAACACGATTGA	1
YHM2_R	AGGTGGTACATTCTGCCATATTC	1
ODC1_F	GAACCATCACCATTACCATTCATATAC	1
ODC1_R	GACAACATCTAAAGGGTACATAACAAG	1
LEU5_F	GACGACGACGACGACTTAAA	1
LEU5_R	CAGCGATACCGGAAAGTAGAA	1
DIC1_F	GCAATCAAGCAGGAAGGTATTG	1
DIC1_R	AATTGCTCCAACACCAAGAAAG	1
OAC1_F	TCCCACATGAGGTACACTTAAAC	1
OAC1_R	CAACACCACCGGCAATAAAG	1
YMC2_F	TGTCAGACTCAACCGAAATATATGA	1
YMC2_R	CACAAATCCAGCGGCAATG	1
MPC1_F	TAGTGGTCCAATGACCGGAT	1
MPC1_R	CCAATTGCGCCAACTCATTAAC	1
MPC3_F	TTACAGACGTGATTTGGGAGAC	1
MPC3_R	GTACAGGTACTGCTTGCTCTTT	1
YMC1_F	GGCACCGGAAGGAACATATAA	1
YMC1_R	CCAACCAAGGGAGTCAATGTA	1
EFB1_F	ATTCCAGTTGGTTTCGGTATCA	1
EFB1_R	GAACGTGGTCCTCATCTTCTTC	1
SFC1_Up_NotI	GCGGCCGCTACAATGGCCGCATCTACTG	2
SFC1_Dn_NotI	GCGGCCGCCCTTCACCTCTTCCCCAAC	2
SFC1_Up_ATG	ATGGCCGCATCTACTGAA	3
SFC1_Dn_STOP	CTAGTTCAATTTCTTTTGTTCTT	3
HDX1up_XbaI	TCTAGAATGCCTAGCTCCACGA	4
HDX1dn_XbaI_w/oSTOP	TCTAGAGTCCAATGGACAATGTTCT	4
OSC1up_XbaI	GCTCTAGAATGATGCTATCTG	4
OSC1dn_XbaI_ w/oSTOP	GCTCTAGAAACTTCTATTGG	4
OCT1up_XbaI	GCTCTAGAATGTTTAAGAAAGCAG	4
OCT1dn_XbaI_ w/oSTOP	GCTCTAGAATCTTCATTGATGAAC	4
FPH1up_XbaI	TCTAGAATGACTACTGCTTGGAA	4
FPH1dn_XbaI_w/oSTOP	TCTAGAGTCCAATGGACAATGTTCT	4
Notes: 1 - primer for RT-qPCR; 2 - PCR amplification of SFC1 gene for cloning into the pDRIVE vector; 3 - PCR amplification of SFC1 gene for cloning into the pPK6 vector; 4 - PCR amplification of HDX1, OSC1, OCT1, and FPH1 genes for cloning into the pDRIVE vector.
