# Supplementary material for: Mitochondrial Carriers Link the Catabolism of Hydroxyaromatic Compounds to the Central Metabolism in Candida parapsilosis
Source: G3 (Bethesda). 2016 Oct 3;6(12):4047–58. doi: 10.1534/g3.116.034389 (PMC5144973; doi:10.1534/g3.116.034389)
Supplement: Supplemental Material [file supp_g3.116.034389_TableS2.xlsx]

## Sheet: Table S2
Table S2 Plasmid constructs used in this study.
Plasmid construct	Expressed protein	Promoter	Host strains
pYES2/CT	-	ScGAL1	S. cerevisiae BY4742 and BY4742 Δsfc1
pYES2/CT-SFC1	Sfc1	ScGAL1	S. cerevisiae BY4742 and BY4742 Δsfc1
pUG36	yEGFP3	ScMET25	S. cerevisiae BY4742 and BY4742 Δsfc1
pUG36-SFC1	yEGFP3-Sfc1	ScMET25	S. cerevisiae BY4742 and BY4742 Δsfc1
pPK6	yEGFP3	ScMET25	C. parapsilosis SR23
pPK6-SFC1	yEGFP3-Sfc1	CpGAL1	C. parapsilosis SR23
pBP8	yEGFP3	ScMET25	C. parapsilosis CDU1
pBP8-HDX1	Hdx1-yEGFP3	ScMET25	C. parapsilosis CDU1
pBP8-OSC1	Osc1-yEGFP3	ScMET25	C. parapsilosis CDU1
pBP8-OCT1	Oct1-yEGFP3	ScMET25	C. parapsilosis CDU1
pBP8-FPH1	Fph1-yEGFP3	ScMET25	C. parapsilosis CDU1
