# Supplementary material for: Mitochondrial Carriers Link the Catabolism of Hydroxyaromatic Compounds to the Central Metabolism in Candida parapsilosis
Source: G3 (Bethesda). 2016 Oct 3;6(12):4047–58. doi: 10.1534/g3.116.034389 (PMC5144973; doi:10.1534/g3.116.034389)
Supplement: Supplemental Material [file supp_g3.116.034389_TableS3.xlsx]

## Sheet: Table S3
Table S3 Expression of the genes investigated in this study by RNA-seq analysis.
Genes involved in the 3-oxoadipate pathway
Systematic name	Standard name	SDS3OH	S3OH basemean	FC (S3OH/SD)	S3OH log2(FC)	S3OH P-value	SDS4OH	S4OH basemean	FC (S4OH/SD)	S4OH log2(FC)	S4OH P-value
CPAR2_102790	MNX1	3.12986	198.617	63.4587	5.98774	0.0005	2.96031	10481.7	3540.74	11.7898	0.00225
CPAR2_205970	MNX3	30.4165	15.983	0.525471	-0.928313	0.3388	28.7687	13697.7	476.132	8.89522	0.01875
CPAR2_406440	HDX1	69.6444	42.2445	0.606574	-0.721245	0.46945	65.8714	16822.2	255.379	7.99649	0.01725
CPAR2_406450	OSC1	28.804	9.96855	0.346082	-1.53081	0.13405	27.2436	9020.72	331.113	8.37118	0.0128
CPAR2_212970	OCT1	46.9653	11.2644	0.239845	-2.05982	0.05165	44.421	2972.62	66.9192	6.06435	0.01255
Homologs of OCT1
CPAR2_503690	FOX3	316.954	584.327	1.84357	0.882504	0.5098	299.783	1423.42	4.74817	2.24738	0.22145
CPAR2_800020	POT1	199.907	473.599	2.3691	1.24434	0.33065	189.077	2004.4	10.601	3.40613	0.0762
CPAR2_212810	ERG10	405.232	263.213	0.649537	-0.622515	0.63195	383.279	308.263	0.804278	-0.314232	0.84125
Genes involved in the gentisate pathway
Systematic name	Standard name	SDS3OH	S3OH basemean	FC (S3OH/SD)	S3OH log2(FC)	S3OH P-value	SDS4OH	S4OH basemean	FC (S4OH/SD)	S4OH log2(FC)	S4OH P-value
CPAR2_704320	MNX2	10.48	11624.3	1109.19	10.116	0.00155	9.91	2.22342	0.224361	-2.15575	0.11205
CPAR2_704340	GDX1	32.36	11136.2	344.135	8.42682	0.00485	30.61	12.2344	0.399686	-1.32291	0.23845
CPAR2_704350	FPH1	94.12	23082.8	245.249	7.93811	0.0104	89.02	30.7781	0.345744	-1.53224	0.1637
Genes encoding mitochondrial carriers
Systematic name	Standard name	SDS3OH	S3OH basemean	FC (S3OH/SD)	S3OH log2(FC)	S3OH P-value	SDS4OH	S4OH basemean	FC (S4OH/SD)	S4OH log2(FC)	S4OH P-value
CPAR2_401120	MME1	23.7328	71.8887	3.02909	1.59888	0.1112	22.4471	67.0918	2.98888	1.57961	0.153
CPAR2_211030	-	53.7047	114.537	2.13272	1.09269	0.27185	50.7953	86.6849	1.70655	0.771087	0.4768
CPAR2_502880	-	15.7453	36.0886	2.29202	1.19662	0.2343	14.8923	34.1916	2.29592	1.19908	0.26675
CPAR2_208340	-	70.3619	59.7002	0.848473	-0.237058	0.8093	66.5501	37.3038	0.560537	-0.835119	0.44185
CPAR2_303940	AAC1	4747.16	5057.55	1.06538	0.0913726	0.9644	4489.99	3867.36	0.861329	-0.215362	0.92535
CPAR2_202850	AGC1	86.2875	220.212	2.55207	1.35167	0.2807	81.613	155.801	1.90902	0.932831	0.5067
CPAR2_206730	ANT1	21.2283	122.24	5.75835	2.52566	0.0174	20.0783	186.041	9.26577	3.21191	0.0147
CPAR2_800630	CRC1	80.5377	175.382	2.17764	1.12276	0.26215	76.1746	151.003	1.98233	0.987199	0.39475
CPAR2_805840	CTP1	83.1518	106.326	1.2787	0.354668	0.7155	78.6473	86.2915	1.0972	0.13382	0.90275
CPAR2_600780	DIC1	38.8754	63.2101	1.62597	0.701297	0.4664	36.7691	62.7143	1.70563	0.770301	0.45595
CPAR2_301550	FLX1	12.1977	21.7642	1.78429	0.835349	0.42705	11.5369	21.1352	1.83197	0.873395	0.4369
CPAR2_203920	HEM25	34.3239	59.3939	1.73039	0.791101	0.4165	32.4644	43.4317	1.33783	0.419887	0.6913
CPAR2_213630	LEU5	27.2674	119.849	4.39532	2.13597	0.04125	25.7902	196.339	7.61293	2.92845	0.03195
CPAR2_805030	MIR1	953.004	1820.85	1.91064	0.934055	0.56115	901.376	1475.79	1.63726	0.711288	0.7002
CPAR2_101990	MPC1	98.4956	437.393	4.44074	2.1508	0.0417	93.1597	311.885	3.34785	1.74324	0.11895
CPAR2_205600	MPC3	256.546	560.699	2.18557	1.12801	0.2679	242.648	453.624	1.86947	0.902633	0.4323
CPAR2_407600	MRS4	24.1959	103.178	4.26428	2.09231	0.04445	22.8851	82.4842	3.60428	1.84971	0.1014
CPAR2_107670	MTM1	63.4991	32.5456	0.512536	-0.964274	0.3255	60.0591	43.3812	0.722309	-0.469315	0.6616
CPAR2_404450	OAC1	37.5692	75.3053	2.00444	1.0032	0.30495	35.5339	34.0622	0.958583	-0.0610233	0.95225
CPAR2_204490	ODC1	694.185	681.695	0.982008	-0.0261938	0.9856	656.578	473.462	0.721105	-0.471717	0.7634
CPAR2_404540	ORT1	9.69384	30.7819	3.17541	1.66694	0.1317	9.16869	23.176	2.52773	1.33785	0.2507
CPAR2_800130	ORT2	45.4225	48.5768	1.06944	0.0968615	0.9175	42.9618	48.1653	1.12112	0.164941	0.87145
CPAR2_702410	PET8	57.9425	61.7123	1.06506	0.0909365	0.92405	54.8028	44.9628	0.820447	-0.285518	0.7852
CPAR2_406100	PIC2	158.69	299.464	1.8871	0.916176	0.40785	150.093	100.207	0.667633	-0.582877	0.628
CPAR2_103870	RIM2	10.9356	44.4948	4.0688	2.02461	0.0536	10.3431	57.5784	5.56684	2.47685	0.0381
CPAR2_806290	SAL1	21.5567	96.4804	4.47566	2.1621	0.03795	20.3889	72.7874	3.56995	1.8359	0.11855
CPAR2_100870	SFC1	49.296	784.405	15.9121	3.99206	0.0075	46.6254	766.44	16.4383	4.03898	0.01455
CPAR2_104260	TPC1	34.8759	49.9037	1.43089	0.516917	0.5895	32.9865	43.9289	1.33172	0.413295	0.6968
CPAR2_302940	UGO1	81.0053	52.2096	0.644521	-0.6337	0.5315	76.6169	54.2971	0.708683	-0.496788	0.67625
CPAR2_404290	YEA6	83.5393	168.298	2.0146	1.01049	0.32935	79.0136	195.874	2.47899	1.30975	0.29155
CPAR2_602130	YHM1	116.399	199.996	1.71819	0.780895	0.44345	110.093	163.241	1.48276	0.568279	0.6388
CPAR2_603710	YHM2	174.207	580.853	3.33427	1.73737	0.15395	164.769	448.717	2.72331	1.44536	0.30265
CPAR2_406070	YIA6	49.5364	69.6568	1.40617	0.491776	0.60985	46.8528	24.1693	0.515856	-0.954958	0.37155
CPAR2_208040	YMC1	84.496	154.84	1.83251	0.873823	0.38555	79.9185	170.293	2.13083	1.09142	0.35475
CPAR2_804290	YMC2	38.1021	105.939	2.7804	1.47529	0.13685	36.0379	42.5825	1.1816	0.240745	0.81485
The gene used as the control in expression studies
Systematic name	Standard name	SDS3OH	S3OH basemean	FC (S3OH/SD)	S3OH log2(FC)	S3OH P-value	SDS4OH	S4OH basemean	FC (S4OH/SD)	S4OH log2(FC)	S4OH P-value
CPAR2_401960	EFB1	6684.96	2440.02	0.365001	-1.45402	0.3812	6322.81	1647.9	0.260628	-1.93994	0.30815
Samples were prepared from C. parapsilosis CLIB 214 cells grown in synthetic medium supplemented with 2 % glucose (SD), 10 mM 3-hydroxybenzoate (S3OH) or 10 mM 4-hydroxybenzoate (S4OH). Included are genes involved in the 3-OAP, the GP, the genes encoding MCs (Table S8) and homologs of OCT1. The EFB1 gene encoding the translation elongation factor EF-1 β was used as control in expression studies. …
