# Supplementary material for: Mitochondrial Carriers Link the Catabolism of Hydroxyaromatic Compounds to the Central Metabolism in Candida parapsilosis
Source: G3 (Bethesda). 2016 Oct 3;6(12):4047–58. doi: 10.1534/g3.116.034389 (PMC5144973; doi:10.1534/g3.116.034389)
Supplement: Supplemental Material [file supp_g3.116.034389_TableS4.xlsx]

## Sheet: Table S4
Table S4 Sequencing and alignment statistics.
sample	reads	after QC	[%]	aligned	[%]	expressed genes	[%]
SD	27077108	26959141	0.995643	24447154	0.902872	5713	0.963244
SD3OH	25170821	25057836	0.995511	21803043	0.866203	5679	0.957511
SD4OH	29629505	29538620	0.996933	26035203	0.878692	5688	0.959029
The table lists: growth conditions of the cells used for RNA isolation, number of reads before and after quality control (QC), number of reads correctly aligned to reference genome and expressed genes (more than 10 reads aligned).
