# Supplementary material for: Mitochondrial Carriers Link the Catabolism of Hydroxyaromatic Compounds to the Central Metabolism in Candida parapsilosis
Source: G3 (Bethesda). 2016 Oct 3;6(12):4047–58. doi: 10.1534/g3.116.034389 (PMC5144973; doi:10.1534/g3.116.034389)
Supplement: Supplemental Material [file supp_g3.116.034389_TableS5.xlsx]

## Sheet: Table S5
Table S5 Expression data obtained by RNA-seq analysis.
Systematic name	SDS3OH	S3OH basemean	S3OH log2(FC)	S3OH P-value	SDS4OH	S4OH basemean	S4OH log2(FC)	S4OH P-value
CPAR2_100020	43.1988	22.3793	-0.948827	0.34095	40.8586	22.077	-0.888093	0.43045
CPAR2_100030	223.222	126.767	-0.816304	0.46135	211.13	149.929	-0.493849	0.7138
CPAR2_100040	724.13	225.716	-1.68174	0.22725	684.901	182.769	-1.90587	0.24065
CPAR2_100050	129.995	169.675	0.384312	0.73035	122.953	128.58	0.0645631	0.96105
CPAR2_100060	377.385	122.742	-1.62041	0.1687	356.941	89.8329	-1.99037	0.14545
CPAR2_100070	88.2792	52.6108	-0.746714	0.4586	83.4967	49.2264	-0.762288	0.48075
CPAR2_100080	42.1284	7.59214	-2.47222	0.0302	39.8461	8.47071	-2.23388	0.06095
CPAR2_100090	299.785	41.4992	-2.85277	0.0468	283.544	75.217	-1.91444	0.24265
CPAR2_100100	42.6622	156.428	1.87447	0.0718	40.351	254.54	2.65721	0.02925
CPAR2_100110	151.086	144.471	-0.0645938	0.9535	142.901	115.049	-0.312775	0.81225
CPAR2_100120	15.0762	55.3229	1.8756	0.0701	14.2595	54.1199	1.92424	0.08925
CPAR2_100130	230.921	342.388	0.568232	0.67955	218.411	311.456	0.511981	0.74805
CPAR2_100140	117.24	133.009	0.182053	0.86075	110.889	94.8201	-0.225847	0.85175
CPAR2_100150	20.1461	20.1527	0.000466816	0.9988	19.0547	25.6115	0.42664	0.6983
CPAR2_100160	24.0019	46.1379	0.942803	0.3497	22.7016	61.8903	1.44692	0.24335
CPAR2_100170	27.925	32.9651	0.239383	0.80835	26.4122	50.2127	0.926849	0.3918
CPAR2_100180	53.278	128.197	1.26676	0.21605	50.3917	130.566	1.37352	0.253
CPAR2_100190	73.5899	67.7753	-0.118746	0.89875	69.6032	52.3904	-0.40985	0.70135
CPAR2_100200	748.214	346.607	-1.11015	0.3995	707.68	197.117	-1.84404	0.22295
CPAR2_100210	419.266	319.494	-0.392077	0.7065	396.552	236.631	-0.744871	0.54925
CPAR2_100220	373.991	152.973	-1.28973	0.232	353.731	90.7136	-1.96326	0.1155
CPAR2_100230	428.182	249.461	-0.779409	0.4299	404.986	221.935	-0.867732	0.42315
CPAR2_100240	81.8623	75.9282	-0.108563	0.90635	77.4274	63.7719	-0.279925	0.79275
CPAR2_100250	148.991	157.191	0.0772942	0.94025	140.919	124.356	-0.180397	0.88025
CPAR2_100260	133.891	160.677	0.263104	0.79215	126.637	116.125	-0.125023	0.91395
CPAR2_100270	29.4934	11.4901	-1.36	0.19865	27.8956	18.1214	-0.622346	0.56405
CPAR2_100280	23.4945	20.4985	-0.196808	0.8359	22.2217	26.1745	0.236191	0.82215
CPAR2_100290	954.738	818.673	-0.221818	0.82955	903.016	703.909	-0.359362	0.7796
CPAR2_100300	188.292	223.998	0.250518	0.842	178.091	217.109	0.285806	0.84405
CPAR2_100320	1918.51	3187.42	0.7324	0.66045	1814.58	1911.84	0.0753245	0.96705
CPAR2_100330	8.30459	61.4351	2.88708	0.008	7.8547	30.5539	1.95973	0.0839
CPAR2_100340	33.7951	18.8491	-0.842319	0.469	31.9643	15.6488	-1.0304	0.4064
CPAR2_100350	3.72228	0.790967	-2.2345	0.1987	3.52068	0.359629	-3.29127	0.1386
CPAR2_100360	115.045	164.972	0.520023	0.65095	108.812	96.7183	-0.169982	0.89505
CPAR2_100370	17.4457	22.7914	0.385619	0.6981	16.5006	20.0348	0.279994	0.79365
CPAR2_100380	260.66	190.846	-0.449758	0.66475	246.539	128.432	-0.940813	0.44415
CPAR2_100390	2265.21	1115.14	-1.02242	0.35215	2142.49	921.927	-1.21656	0.33845
CPAR2_100400	4.14106	0.276071	-3.90689	0.15085	3.91672	0.849383	-2.20516	0.19485
CPAR2_100410	135.182	138.827	0.0383825	0.96815	127.859	106.022	-0.270189	0.81845
CPAR2_100420	126.014	139.236	0.143939	0.8823	119.188	136.318	0.193739	0.8586
CPAR2_100430	121.938	148.539	0.284695	0.76255	115.332	111.132	-0.0535122	0.95985
CPAR2_100440	227.988	122.959	-0.890786	0.3784	215.637	52.795	-2.03013	0.08705
CPAR2_100450	46.1533	62.8564	0.445626	0.66685	43.653	47.5125	0.122226	0.91145
CPAR2_100460	40.1892	8.79128	-2.19266	0.0398	38.012	26.1118	-0.541753	0.6085
CPAR2_100470	29.3415	15.3002	-0.93939	0.33665	27.7519	1337.84	5.59117	0.0126
CPAR2_100480	0.324353	1.24876	1.94486	0.3368	0.306781	476.831	10.6021	0.10185
CPAR2_100490	27.4169	78.0574	1.50947	0.13755	25.9316	127.411	2.29671	0.07615
CPAR2_100500	170.173	142.172	-0.259359	0.8039	160.954	116.506	-0.466246	0.70435
CPAR2_100510	6.18783	2.26887	-1.44746	0.37915	5.85261	0.7671	-2.93159	0.18775
CPAR2_100520	12.5588	27.229	1.11644	0.3754	11.8785	21.8238	0.877551	0.5144
CPAR2_100530	1707.61	554.685	-1.62224	0.23895	1615.1	502.49	-1.68446	0.29375
CPAR2_100540	29.5077	46.3297	0.650843	0.51125	27.9092	80.3144	1.52492	0.16585
CPAR2_100550	28.1976	59.4499	1.0761	0.2777	26.67	43.6603	0.711107	0.5053
CPAR2_100560	177.007	7.34983	-4.58995	0.00085	167.417	5.29626	-4.98233	0.00175
CPAR2_100565	4.72709	1.05922	-2.15795	0.2116	4.471	1.01575	-2.13805	0.2219
CPAR2_100570	118.407	25.9739	-2.18862	0.0461	111.992	16.1349	-2.79514	0.0336
CPAR2_100580	108.11	34.4185	-1.65124	0.1717	102.255	15.7583	-2.69799	0.0536
CPAR2_100590	97.7802	62.5619	-0.64426	0.50715	92.4831	19.9534	-2.21256	0.056
CPAR2_100600	88.0581	56.9264	-0.629357	0.5214	83.2876	45.1936	-0.881983	0.4107
CPAR2_100610	17.5578	36.4966	1.05565	0.3048	16.6066	27.3445	0.71949	0.544
CPAR2_100620	75.7851	116.236	0.617068	0.56015	71.6795	115.164	0.684057	0.5901
CPAR2_100630	8.37115	17.637	1.07511	0.36475	7.91765	9.50789	0.264053	0.8389
CPAR2_100640	3975.65	9842.25	1.3078	0.3482	3760.27	5110.12	0.442521	0.77175
CPAR2_100650	29.4475	35.0619	0.251761	0.7966	27.8522	38.4527	0.465295	0.6868
CPAR2_100660	16.0362	25.6001	0.674813	0.49375	15.1675	15.8609	0.0644937	0.95125
CPAR2_100670	23.0821	26.9697	0.224564	0.81925	21.8317	22.886	0.0680429	0.9523
CPAR2_100680	100.515	371.037	1.88415	0.1241	95.0699	266.754	1.48845	0.26645
CPAR2_100690	114.013	110.694	-0.0426172	0.96715	107.836	99.664	-0.113699	0.9236
CPAR2_100700	19.8068	38.0602	0.94229	0.40735	18.7338	25.9892	0.472271	0.70715
CPAR2_100710	15.9981	4.65763	-1.78023	0.121	15.1314	0.656634	-4.52632	0.02655
CPAR2_100720	104.07	54.8359	-0.924362	0.34775	98.432	36.8567	-1.4172	0.21595
CPAR2_100730	24.9771	27.2285	0.124512	0.89585	23.624	18.8175	-0.328173	0.7526
CPAR2_100740	320.52	55.3986	-2.5325	0.0271	303.156	62.0324	-2.28897	0.0802
CPAR2_100750	86.948	17.9364	-2.27726	0.03005	82.2376	16.9208	-2.281	0.05415
CPAR2_100760	153.809	110.79	-0.473318	0.63335	145.477	83.4458	-0.801879	0.47555
CPAR2_100770	17130.2	1252.42	-3.77375	0.00785	16202.2	1951.67	-3.05341	0.01865
CPAR2_100780	2199.5	379.521	-2.53492	0.09595	2080.34	283.576	-2.87501	0.0883
CPAR2_100790	53.1557	95.9282	0.85173	0.3838	50.276	72.9744	0.537519	0.61635
CPAR2_100800	105.462	55.0159	-0.938811	0.3467	99.7491	44.2222	-1.17353	0.3088
CPAR2_100810	15.3532	27.621	0.847222	0.39045	14.5215	27.1882	0.904792	0.4238
CPAR2_100820	181.636	47.2348	-1.94313	0.0646	171.796	180.752	0.0733215	0.9541
CPAR2_100830	1855.16	15.703	-6.88436	0.0006	1754.66	18.0704	-6.60142	0.0028
CPAR2_100840	18.8286	1.78988	-3.39499	0.037	17.8086	0.974011	-4.19249	0.0455
CPAR2_100850	0.101867	0.0747023	-0.447459	1	0.0963482	0	-inf	1
CPAR2_100850.1	56.3172	32.9222	-0.774516	0.5138	53.2663	20.0101	-1.41249	0.289
CPAR2_100870	49.296	784.405	3.99206	0.0075	46.6254	766.44	4.03898	0.01455
CPAR2_100880	34.3535	33.2269	-0.0481031	0.9574	32.4924	39.4131	0.278575	0.79505
CPAR2_100890	68.9831	47.0107	-0.553254	0.56585	65.246	33.589	-0.957902	0.37535
CPAR2_100900	81.9008	57.1066	-0.52022	0.5919	77.4638	50.8588	-0.607026	0.5597
CPAR2_100900.1	186.374	231.932	0.315502	0.7611	176.277	115.29	-0.612584	0.59715
CPAR2_100910	52.6188	32.2259	-0.70736	0.4672	49.7682	25.01	-0.992723	0.3561
CPAR2_100920	365.761	40.249	-3.18387	0.0069	345.946	25.1178	-3.78376	0.00815
CPAR2_100930	0.203733	0	-inf	1	0.192696	0	-inf	1
CPAR2_100940	13.4783	1.25291	-3.42728	0.0398	12.7481	0.428313	-4.89548	0.0896
CPAR2_100950	0.240565	0	-inf	1	0.227533	0	-inf	1
CPAR2_100960	97.5441	42.618	-1.19459	0.22475	92.2597	29.4536	-1.64725	0.1423
CPAR2_100970	263.412	71.1821	-1.88774	0.083	249.142	58.6125	-2.08769	0.0944
CPAR2_100980	5.85004	14.7943	1.33852	0.2022	5.53312	12.8386	1.21432	0.2849
CPAR2_100990	163.114	148.541	-0.135016	0.9018	154.277	96.3298	-0.679474	0.602
CPAR2_101000	195.845	64.1393	-1.61043	0.1494	185.235	71.0872	-1.3817	0.29155
CPAR2_101010	15.2654	22.6408	0.568661	0.56145	14.4384	29.4904	1.03033	0.3517
CPAR2_101020	310.006	744.32	1.26363	0.3864	293.211	480.153	0.711553	0.6619
CPAR2_101030	65.6169	52.0114	-0.33524	0.72925	62.0621	63.3846	0.0304198	0.97825
CPAR2_101040	50.8979	83.2346	0.709576	0.4783	48.14	74.2344	0.624851	0.56245
CPAR2_101050	8.04807	22.1623	1.46139	0.23375	7.61207	30.3874	1.99711	0.1273
CPAR2_101060	13.9403	65.6516	2.23556	0.04585	13.1851	95.2066	2.85215	0.04115
CPAR2_101070	1790.84	104.693	-4.09641	0.04465	1693.83	62.0329	-4.77111	0.04875
CPAR2_101080	26.6961	7.91479	-1.754	0.09015	25.2498	7.53731	-1.74415	0.1175
CPAR2_101090	74.6886	32.0035	-1.22266	0.2235	70.6424	31.6694	-1.15744	0.2846
CPAR2_101100	73.3128	62.3498	-0.23368	0.8144	69.3411	62.5396	-0.14894	0.8926
CPAR2_101110	119.8	67.4057	-0.829681	0.397	113.31	81.5661	-0.474228	0.6748
CPAR2_101120	150.431	154.364	0.0372394	0.97945	142.281	157.069	0.142657	0.93035
CPAR2_101130	112.209	190.545	0.76395	0.45335	106.13	108.78	0.035588	0.97435
CPAR2_101140	61.6869	47.6269	-0.373186	0.701	58.345	41.754	-0.482694	0.66275
CPAR2_101150	242.561	118.386	-1.03486	0.42175	229.421	83.5279	-1.45767	0.33535
CPAR2_101160	1276.6	255.236	-2.32241	0.0989	1207.45	104.101	-3.5359	0.04085
CPAR2_101170	1556.36	2978.04	0.936185	0.3618	1472.05	1576.85	0.0992228	0.9285
CPAR2_101180	258.893	229.819	-0.171863	0.8912	244.868	148.969	-0.716996	0.61525
CPAR2_101190	10.9088	25.2767	1.21231	0.22	10.3179	37.5842	1.86498	0.10145
CPAR2_101200	30.336	49.0898	0.69439	0.4743	28.6926	35.5426	0.308869	0.77535
CPAR2_101210	1787.81	1160.66	-0.623254	0.5511	1690.96	508.954	-1.73223	0.15855
CPAR2_101220	7.90696	17.4711	1.14378	0.24295	7.47861	32.6816	2.12764	0.06715
CPAR2_101230	14.8232	6.98806	-1.08489	0.30515	14.0201	19.5662	0.480864	0.6502
CPAR2_101240	10.79	19.1077	0.824462	0.40335	10.2055	16.9361	0.730761	0.4964
CPAR2_101250	27.7266	36.5688	0.399341	0.68555	26.2245	48.33	0.882001	0.43565
CPAR2_101260	79.235	79.2223	-0.000232819	0.9995	74.9425	72.3252	-0.0512873	0.9685
CPAR2_101270	71.6521	57.2333	-0.324153	0.77875	67.7704	179.431	1.4047	0.3606
CPAR2_101280	98.3194	183.778	0.902418	0.3808	92.993	201.792	1.11767	0.36985
CPAR2_101290	38.1584	49.3183	0.370125	0.69855	36.0912	41.5627	0.203646	0.84725
CPAR2_101300	54.5023	45.3066	-0.266596	0.7891	51.5497	24.9069	-1.04942	0.32925
CPAR2_101310	147.789	150.025	0.0216718	0.9842	139.782	91.8995	-0.605052	0.6111
CPAR2_101320	39.0343	24.8587	-0.650992	0.5162	36.9196	38.3544	0.0550052	0.96215
CPAR2_101330	974.763	215.529	-2.17717	0.1066	921.955	193.658	-2.25119	0.1608
CPAR2_101340	29.2838	17.2106	-0.766801	0.43415	27.6974	19.9388	-0.474173	0.66005
CPAR2_101350	814.631	2329.83	1.51601	0.35055	770.499	1151.61	0.579792	0.74095
CPAR2_101360	30.8205	33.9272	0.138551	0.8834	29.1509	32.421	0.153388	0.8862
CPAR2_101370	11.2975	15.4598	0.452524	0.64065	10.6854	18.7401	0.810485	0.44205
CPAR2_101380	20.3179	30.9497	0.607176	0.53475	19.2172	34.2608	0.834163	0.4436
CPAR2_101390	1927.31	1886.48	-0.0308946	0.9814	1822.9	1128.52	-0.691809	0.6603
CPAR2_101400	13.6892	4.37587	-1.6454	0.1537	12.9476	3.73349	-1.79409	0.1533
CPAR2_101410	421.954	664.642	0.655491	0.64845	399.095	462.467	0.212618	0.90075
CPAR2_101420	9.43534	28.2337	1.58127	0.12795	8.92418	28.8739	1.69397	0.1383
CPAR2_101430	31.7257	98.7429	1.63802	0.11595	30.007	146.304	2.28559	0.0808
CPAR2_101440	19.659	19.2953	-0.0269439	0.9781	18.594	11.1149	-0.742345	0.51885
CPAR2_101450	24.61	64.5956	1.39219	0.17605	23.2768	89.379	1.94105	0.08955
CPAR2_101460	23.8463	39.1975	0.716997	0.46345	22.5544	34.8374	0.627226	0.55455
CPAR2_101470	18.1243	12.6786	-0.515523	0.6221	17.1424	18.8445	0.136577	0.9
CPAR2_101480	37.9847	27.8554	-0.447459	0.6415	35.9269	105.059	1.54806	0.21135
CPAR2_101490	67.4245	51.1856	-0.397534	0.67495	63.7718	33.3636	-0.934646	0.3822
CPAR2_101500	36.0351	40.873	0.181746	0.85625	34.0829	20.8986	-0.705641	0.52105
CPAR2_101510	4.65682	6.26446	0.427845	0.68535	4.40454	12.9448	1.55531	0.16685
CPAR2_101520	7.19118	35.5788	2.30672	0.0288	6.8016	52.0642	2.93635	0.0185
CPAR2_101530	4.76096	15.5038	1.70329	0.09825	4.50304	31.1164	2.78871	0.02265
CPAR2_101540	6.90523	14.9202	1.11151	0.3606	6.53114	23.5287	1.84902	0.1495
CPAR2_101550	27.4303	40.3859	0.558079	0.57065	25.9443	41.3502	0.672477	0.55955
CPAR2_101560	10.0089	16.9452	0.759596	0.43965	9.46668	11.931	0.333788	0.75665
CPAR2_101570	45.0285	60.6905	0.43063	0.6562	42.5891	55.2829	0.376346	0.73285
CPAR2_101580	140.175	121.731	-0.203533	0.84015	132.581	85.6062	-0.631086	0.5869
CPAR2_101590	11.1099	21.8598	0.976441	0.35675	10.508	14.7776	0.491927	0.66375
CPAR2_101600	8.42296	10.4935	0.317092	0.7492	7.96665	12.935	0.699235	0.51285
CPAR2_101610	155.459	146.616	-0.0844911	0.9425	147.037	180.84	0.29854	0.83265
CPAR2_101620	45.9926	276.59	2.58828	0.0416	43.501	727.83	4.06448	0.02805
CPAR2_101630	105.648	57.1921	-0.885371	0.35935	99.9242	40.5566	-1.3009	0.23315
CPAR2_101640	0.0290422	0.106488	1.87447	1	0.0274688	0.0374434	0.446917	1
CPAR2_101650	52.1673	62.6095	0.263235	0.7862	49.3412	51.7079	0.0675914	0.94905
CPAR2_101660	26.1453	53.662	1.03735	0.2861	24.7289	54.8649	1.14969	0.285
CPAR2_101670	2214.77	1727.07	-0.358828	0.7854	2094.78	1042.44	-1.00684	0.49535
CPAR2_101680	788.335	1513.91	0.941397	0.56445	745.628	778.677	0.0625696	0.9718
CPAR2_101690	21.1882	31.2268	0.559527	0.56745	20.0403	49.7094	1.31061	0.25945
CPAR2_101700	35.931	20.1557	-0.83404	0.38805	33.9845	21.4707	-0.662506	0.533
CPAR2_101710	22.7019	16.5704	-0.454206	0.6376	21.472	15.249	-0.493741	0.6414
CPAR2_101720	209.097	243.933	0.222317	0.8579	197.769	194.867	-0.0213281	0.98735
CPAR2_101730	14.5895	20.9929	0.524965	0.58875	13.7992	26.3372	0.932521	0.39635
CPAR2_101740	60.0176	57.3949	-0.064461	0.94675	56.7662	24.1478	-1.23314	0.2651
CPAR2_101750	24.3128	6.18278	-1.97539	0.1376	22.9957	6.31976	-1.86342	0.17505
CPAR2_101760	136.134	58.9681	-1.20703	0.2696	128.759	105.758	-0.283906	0.83275
CPAR2_101770	148.044	30.0733	-2.29947	0.05875	140.024	91.6425	-0.611583	0.6731
CPAR2_101780	0.8514	0.182105	-2.22507	0.24355	0.805276	0.571714	-0.49419	0.7571
CPAR2_101790	23.8458	36.5445	0.61592	0.5329	22.554	44.4589	0.979092	0.39515
CPAR2_101800	9.99997	31.8987	1.6735	0.09845	9.45823	52.9538	2.48509	0.03975
CPAR2_101810	64.1814	98.4376	0.617054	0.5259	60.7045	200.562	1.72418	0.1544
CPAR2_101820	53.5116	40.8435	-0.389743	0.7156	50.6126	62.4794	0.303882	0.7815
CPAR2_101830	33.3779	44.8152	0.425097	0.66775	31.5697	59.1865	0.906731	0.4131
CPAR2_101840	101.565	259.225	1.35181	0.17705	96.0625	264.453	1.46097	0.18165
CPAR2_101850	23.4034	29.3713	0.327687	0.73235	22.1356	27.9448	0.336213	0.7578
CPAR2_101860	8.69438	1.02527	-3.08408	0.03185	8.22337	26.8408	1.70662	0.129
CPAR2_101870	152.326	27.6711	-2.46071	0.04	144.074	32.066	-2.16769	0.1054
CPAR2_101880	13.5155	130.657	3.2731	0.006	12.7833	266.565	4.38215	0.00305
CPAR2_101890	0.55735	0.102181	-2.44746	1	0.527156	0.538935	0.0318793	1
CPAR2_101900	4.62374	9.19125	0.991202	0.3372	4.37325	15.803	1.85342	0.10135
CPAR2_101910	25.4804	12.3077	-1.04983	0.28895	24.1	20.9715	-0.200604	0.8466
CPAR2_101920	319.038	80.0177	-1.99534	0.0628	301.754	87.685	-1.78297	0.1482
CPAR2_101930	91.8321	96.2803	0.0682418	0.9446	86.8574	81.9359	-0.084153	0.94045
CPAR2_101940	5.15243	13.3756	1.37628	0.1719	4.8733	16.4244	1.75287	0.13745
CPAR2_101950	47.2361	68.3039	0.532077	0.58895	44.6772	53.3594	0.256206	0.8138
CPAR2_101960	13.8393	39.1847	1.50152	0.13395	13.0895	44.3042	1.75903	0.11935
CPAR2_101970	17.2104	25.7354	0.580478	0.5727	16.278	38.4898	1.24155	0.2672
CPAR2_101980	103.851	81.1546	-0.355765	0.71415	98.2246	50.4723	-0.960594	0.39175
CPAR2_101990	98.4956	437.393	2.1508	0.0417	93.1597	311.885	1.74324	0.11895
CPAR2_102000	80.5342	52.6351	-0.613577	0.60495	76.1713	91.6122	0.266292	0.85895
CPAR2_102010	0.766227	0.05619	-3.76939	0.2889	0.724717	0.592728	-0.290049	0.86805
CPAR2_102020	27.3593	15.0476	-0.862496	0.4159	25.8771	20.3836	-0.344269	0.75295
CPAR2_102030	118.245	84.6953	-0.481427	0.62735	111.839	87.8684	-0.34801	0.7701
CPAR2_102040	71.0833	243.238	1.77479	0.09495	67.2324	164.401	1.28999	0.2637
CPAR2_102050	72.375	89.8085	0.31136	0.7562	68.4541	65.3487	-0.0669786	0.95465
CPAR2_102060	7.18533	4.71113	-0.608982	0.54285	6.79607	6.68096	-0.0246443	0.9808
CPAR2_102070	44.9917	34.3067	-0.39117	0.68565	42.5543	40.9279	-0.0562215	0.95775
CPAR2_102080	139.066	70.9677	-0.970539	0.37395	131.533	65.2571	-1.01121	0.43425
CPAR2_102090	71.2242	45.3677	-0.650703	0.5172	67.3657	50.8402	-0.406045	0.7293
CPAR2_102100	21.5387	13.0227	-0.725902	0.46565	20.3719	15.1353	-0.428663	0.6848
CPAR2_102110	3.80847	10.0799	1.40419	0.17285	3.60215	14.6433	2.02331	0.07755
CPAR2_102120	490.387	270.944	-0.855924	0.42285	463.821	112.592	-2.04247	0.11465
CPAR2_102130	4529.27	3327.31	-0.444921	0.68525	4283.9	831.866	-2.3645	0.0608
CPAR2_102140	11.1577	6.64814	-0.747019	0.54495	10.5532	2.69726	-1.96812	0.17395
CPAR2_102150	67.5953	9.8592	-2.77738	0.04565	63.9333	5.29635	-3.5935	0.03395
CPAR2_102160	181.489	275.899	0.604258	0.61675	171.657	190.703	0.1518	0.9112
CPAR2_102170	26.8092	13.3588	-1.00494	0.38135	25.3568	9.19504	-1.46345	0.2561
CPAR2_102180	19.8555	14.4363	-0.459843	0.64295	18.7799	12.6538	-0.569619	0.5912
CPAR2_102190	22.0041	30.7797	0.484206	0.63285	20.812	33.1286	0.670657	0.56715
CPAR2_102200	36.2357	16.5786	-1.12809	0.25075	34.2727	17.2608	-0.989558	0.35675
CPAR2_102210	13.8411	32.2959	1.22239	0.22725	13.0913	33.527	1.35672	0.217
CPAR2_102220	29.8674	43.3524	0.537539	0.5841	28.2494	60.303	1.09401	0.3643
CPAR2_102230	2.2754	0.188901	-3.59042	0.10785	2.15213	0.304432	-2.82157	0.1221
CPAR2_102240	17.7231	28.327	0.676548	0.49685	16.7629	43.2967	1.36898	0.2636
CPAR2_102250	42.758	61.7628	0.530545	0.6249	40.4416	105.932	1.38922	0.3284
CPAR2_102260	143.066	80.9448	-0.821667	0.40415	135.315	73.0998	-0.888384	0.4027
CPAR2_102270	148.69	150.755	0.0198961	0.9879	140.635	105.618	-0.4131	0.7818
CPAR2_102280	16.1887	43.5144	1.42651	0.15965	15.3117	46.3192	1.59698	0.149
CPAR2_102290	23.8678	37.1165	0.636991	0.5104	22.5748	24.1159	0.095268	0.92715
CPAR2_102300	37.9975	62.3423	0.714308	0.4658	35.939	43.2495	0.267134	0.80515
CPAR2_102310	26.1675	31.4298	0.264358	0.7834	24.7499	30.3291	0.293283	0.7905
CPAR2_102320	30.1565	32.1734	0.0934002	0.926	28.5228	66.3261	1.21746	0.31615
CPAR2_102330	43.7923	41.9894	-0.0606533	0.953	41.4199	33.6556	-0.299476	0.7945
CPAR2_102340	26.1418	239.907	3.19805	0.0105	24.7256	155.039	2.64855	0.03855
CPAR2_102350	44.3418	35.9393	-0.303104	0.7612	41.9396	53.2162	0.343552	0.7907
CPAR2_102360	120.514	62.8368	-0.939519	0.35225	113.985	34.3894	-1.72881	0.1321
CPAR2_102370	55.8019	30.34	-0.879093	0.36705	52.7789	59.9535	0.183882	0.8692
CPAR2_102380	98.7673	43.8067	-1.17288	0.2568	93.4167	21.4788	-2.12077	0.07755
CPAR2_102390	57.4671	30.4194	-0.917743	0.3625	54.3538	17.8565	-1.60594	0.15565
CPAR2_102400	8.89537	2.94187	-1.59632	0.1716	8.41347	2.6985	-1.64055	0.1938
CPAR2_102410	2.92798	0.195199	-3.90689	0.15085	2.76936	1.41562	-0.968121	0.51295
CPAR2_102420	36.5039	1.87683	-4.28168	0.00545	34.5263	5.07974	-2.76487	0.0276
CPAR2_102430	34.0721	6.74661	-2.33636	0.031	32.2263	7.12272	-2.17774	0.05835
CPAR2_102440	967.134	1965.92	1.02342	0.288	914.74	684.942	-0.417381	0.6857
CPAR2_102450	283.332	206.889	-0.453638	0.63955	267.983	228.309	-0.231155	0.833
CPAR2_102460	76.356	36.2658	-1.07413	0.2963	72.2195	24.4835	-1.56058	0.1727
CPAR2_102470	570.49	775.756	0.443401	0.7121	539.584	618.293	0.196441	0.8888
CPAR2_102480	8.85062	43.7519	2.3055	0.03045	8.37114	144.905	4.11354	0.0044
CPAR2_102490	108.016	79.2115	-0.447459	0.80205	102.164	41.7787	-1.29005	0.52885
CPAR2_102500	132.551	153.938	0.215798	0.8561	125.37	80.5516	-0.63821	0.63465
CPAR2_102510	0	0	0	1	0	34.8156	inf	0.06195
CPAR2_102520	0	23.7635	inf	0.08495	0	0	0	1
CPAR2_102530	58.5693	45.4335	-0.366387	0.70425	55.3963	59.6895	0.107686	0.92425
CPAR2_102540	203.934	158.218	-0.366192	0.7599	192.886	120.55	-0.678118	0.6227
CPAR2_102550	51.2318	174.81	1.77068	0.1403	48.4563	762.057	3.97514	0.04255
CPAR2_102560	1.63506	271.358	7.37471	0.00065	1.54648	1196.84	9.59603	0.00065
CPAR2_102570	6.78906	57.442	3.08082	0.00495	6.42127	964.764	7.23117	0.0034
CPAR2_102580	884.587	6.99235	-6.98308	5e-05	836.665	90.1649	-3.21401	0.06005
CPAR2_102590	0.735879	0.269822	-1.44746	0.41355	0.696013	0.896044	0.364455	0.81055
CPAR2_102600	1.14268	0.547899	-1.06044	0.5081	1.08077	0.254982	-2.0836	0.2539
CPAR2_102610	224.701	144.841	-0.633538	0.61035	212.528	62.3225	-1.76983	0.20685
CPAR2_102620	0.0703291	0.206299	1.55254	1	0.0665191	0	-inf	1
CPAR2_102630	52.6228	99.9954	0.926175	0.37575	49.772	42.6449	-0.22296	0.8405
CPAR2_102640	719.569	1091.43	0.601021	0.5472	680.587	625.311	-0.122204	0.9138
CPAR2_102650	21.7527	27.871	0.357571	0.7161	20.5742	24.2968	0.23993	0.8225
CPAR2_102660	422.128	282.725	-0.578278	0.5665	399.259	198.824	-1.00583	0.3669
CPAR2_102670	128.721	47.5186	-1.43768	0.1476	121.747	44.3115	-1.45813	0.18195
CPAR2_102680	28.1677	34.9473	0.311142	0.74865	26.6417	49.6366	0.897718	0.4067
CPAR2_102690	33.5383	44.7126	0.414873	0.68685	31.7214	33.7063	0.087561	0.93785
CPAR2_102700	26.997	22.7342	-0.247938	0.80695	25.5345	29.6045	0.213371	0.8638
CPAR2_102710	1063.81	1037.04	-0.0367672	0.97695	1006.18	566.574	-0.828554	0.5684
CPAR2_102720	95.8445	59.7513	-0.681725	0.49245	90.6522	42.0582	-1.10795	0.32025
CPAR2_102730	26.5044	42.0811	0.66694	0.49205	25.0685	50.3173	1.00518	0.34835
CPAR2_102740	8.22466	25.8848	1.65408	0.09965	7.77909	22.3491	1.52254	0.165
CPAR2_102750	8.74312	17.6601	1.01427	0.313	8.26947	12.2858	0.571129	0.59725
CPAR2_102760	0.380846	4.18931	3.45943	0.0504	0.360214	4.29639	3.5762	0.0548
CPAR2_102770	134.233	39.2202	-1.77507	0.08625	126.961	21.0943	-2.58946	0.0296
CPAR2_102780	1935.73	322.87	-2.58385	0.1451	1830.86	193.257	-3.24393	0.1103
CPAR2_102790	3.12986	198.617	5.98774	0.0005	2.96031	10481.7	11.7898	0.00225
CPAR2_102800	310.725	673.743	1.11656	0.5171	293.892	1073.2	1.86855	0.3706
CPAR2_102810	157.075	178.564	0.184987	0.8474	148.566	88.2618	-0.751238	0.49105
CPAR2_102820	28.7032	60.4228	1.07388	0.32755	27.1482	47.5779	0.809436	0.5269
CPAR2_102830	458.294	494.087	0.108493	0.93215	433.465	254.928	-0.765824	0.5936
CPAR2_102840	820.835	2654.62	1.69334	0.24905	776.367	1575.9	1.02137	0.52375
CPAR2_102850	25.6101	52.1778	1.02672	0.28415	24.2224	29.9669	0.307026	0.76865
CPAR2_102860	447.27	251.38	-0.831273	0.3899	423.014	162.591	-1.37946	0.2046
CPAR2_102870	42.5894	36.5003	-0.222586	0.81955	40.2822	25.9663	-0.633502	0.55525
CPAR2_102880	35.4612	74.6093	1.07311	0.297	33.5401	68.3278	1.02659	0.4003
CPAR2_102890	20679.8	7376.46	-1.48722	0.22745	19559.5	4332.71	-2.17452	0.1292
CPAR2_102900	47.0237	48.082	0.0321097	0.97325	44.4762	69.0658	0.634937	0.56015
CPAR2_102910	17.5983	23.175	0.397136	0.6855	16.6449	16.8747	0.0197831	0.98455
CPAR2_102920	9.63465	13.3272	0.468066	0.64715	9.1127	31.1721	1.7743	0.11665
CPAR2_102930	59.9367	44.1275	-0.44176	0.6479	56.6896	64.5318	0.186924	0.8636
CPAR2_102940	111.621	53.9749	-1.04825	0.28355	105.574	51.6333	-1.03188	0.33765
CPAR2_102950	24.3965	22.7701	-0.0995357	0.91695	23.0749	26.7812	0.214896	0.8376
CPAR2_102960	39.4512	41.5202	0.0737441	0.94175	37.314	39.6428	0.0873414	0.93585
CPAR2_102970	102.894	75.0357	-0.455515	0.67345	97.3201	43.4956	-1.16187	0.3632
CPAR2_102980	82.8062	63.4344	-0.384474	0.69595	78.3202	46.4504	-0.753693	0.48105
CPAR2_102990	18.2475	25.6852	0.493238	0.6136	17.259	19.3719	0.166617	0.8784
CPAR2_103000	140.587	151.52	0.108039	0.9149	132.971	186.177	0.485565	0.69395
CPAR2_103010	38.206	67.813	0.827762	0.4087	36.1362	95.0358	1.39503	0.2489
CPAR2_103020	58.8928	29.3642	-1.00403	0.32915	55.7023	25.8127	-1.10966	0.3607
CPAR2_103030	243.325	737.472	1.59971	0.10755	230.143	475.308	1.04634	0.3289
CPAR2_103040	677.806	1067.04	0.654674	0.5093	641.087	617.452	-0.0541916	0.96025
CPAR2_103050	68.0367	61.3964	-0.148159	0.87745	64.3509	45.755	-0.492029	0.63835
CPAR2_103060	76.4291	45.8435	-0.737407	0.4616	72.2886	35.8543	-1.01162	0.3845
CPAR2_103070	32.3977	36.4636	0.170566	0.86075	30.6426	33.1553	0.113701	0.91485
CPAR2_103080	7.52347	26.0229	1.79031	0.13915	7.11589	50.6009	2.83005	0.03195
CPAR2_103090	220.266	48.0994	-2.19516	0.06875	208.333	30.9005	-2.75319	0.05065
CPAR2_103100	2.72091	0	-inf	1	2.57351	0	-inf	0.09725
CPAR2_103110	10.2041	5.19652	-0.973528	0.51315	9.65128	1.64449	-2.55308	0.17165
CPAR2_103120	35.6536	29.4166	-0.277418	0.78015	33.7221	67.5385	1.00202	0.42775
CPAR2_103130	9.56676	5.77043	-0.729352	0.4882	9.04849	9.71786	0.102962	0.9247
CPAR2_103140	42.9022	41.429	-0.0504114	0.95875	40.578	71.257	0.812334	0.4818
CPAR2_103150	7.30446	6.17027	-0.243445	0.8249	6.90875	82.5818	3.57933	0.0065
CPAR2_103160	12.242	11.0342	-0.149862	0.87655	11.5788	12.3935	0.0980918	0.92695
CPAR2_103170	3324.69	3711.35	0.158727	0.94135	3144.5	1507.31	-1.06086	0.6316
CPAR2_103180	1000.7	2191.62	1.131	0.3747	946.483	1279.65	0.4351	0.7573
CPAR2_103190	33.533	52.6566	0.651031	0.5002	31.7164	20.274	-0.645595	0.54205
CPAR2_103210	46.2394	25.9581	-0.832937	0.4085	43.7344	33.9943	-0.363477	0.7572
CPAR2_103220	71.1357	47.1502	-0.59331	0.59265	67.282	22.6345	-1.5717	0.2238
CPAR2_103230	236.155	183.343	-0.36519	0.73145	223.361	111.055	-1.0081	0.41435
CPAR2_103240	152.973	140.464	-0.123079	0.90275	144.686	119.341	-0.27783	0.8116
CPAR2_103250	29.9986	35.3717	0.237701	0.809	28.3734	22.7125	-0.321056	0.76025
CPAR2_103260	6.81648	76.8509	3.49496	0.00245	6.4472	172.981	4.7458	0.0054
CPAR2_103270	4.43642	26.3523	2.57046	0.0551	4.19608	27.5502	2.71495	0.0547
CPAR2_103280	138.401	279.35	1.01322	0.3043	130.903	222.621	0.766094	0.46955
CPAR2_103290	45.7842	42.4769	-0.108169	0.9153	43.3038	45.7527	0.0793633	0.94565
CPAR2_103300	0	0	0	1	0	0	0	1
CPAR2_103310	0	0	0	1	0	0	0	1
CPAR2_103320	10.8571	4.17051	-1.38034	0.41775	10.2689	24.3296	1.24442	0.39735
CPAR2_103330	6.9907	30.6435	2.13207	0.05125	6.61199	44.2516	2.74257	0.0248
CPAR2_103340	0	0	0	1	0	0	0	1
CPAR2_103350	25.9735	6.94113	-1.9038	0.0673	24.5664	5.38258	-2.19032	0.05885
CPAR2_103360	9.61559	43.9112	2.19114	0.04	9.09467	66.0914	2.86137	0.02075
CPAR2_103370	6.50026	12.7116	0.967579	0.34645	6.14812	7.93262	0.367654	0.74335
CPAR2_103380	11.4219	68.4601	2.58347	0.01575	10.8031	51.6063	2.2561	0.05205
CPAR2_103390	12.3256	29.6833	1.268	0.19935	11.6579	15.7958	0.438235	0.6813
CPAR2_103400	110.978	28.2102	-1.97598	0.0967	104.966	44.8057	-1.22816	0.3878
CPAR2_103410	400.172	846.539	1.08095	0.303	378.493	452.933	0.259031	0.82055
CPAR2_103420	78.792	148.668	0.915977	0.34995	74.5235	128.354	0.784358	0.4541
CPAR2_103430	67.2695	52.1626	-0.366935	0.706	63.6252	29.8704	-1.09088	0.32985
CPAR2_103440	16.7243	7.64311	-1.12972	0.30915	15.8183	6.87495	-1.20218	0.31525
CPAR2_103450	1640.21	316.379	-2.37416	0.1183	1551.36	123.817	-3.64725	0.04555
CPAR2_103460	45.2773	23.1246	-0.969359	0.36625	42.8244	21.6422	-0.984585	0.4349
CPAR2_103470	32.9939	31.0317	-0.0884555	0.92495	31.2064	25.1854	-0.309259	0.77445
CPAR2_103480	58.6355	15.6243	-1.90798	0.0648	55.459	10.9591	-2.3393	0.04485
CPAR2_103490	537.048	88.8809	-2.59511	0.05515	507.954	26.0674	-4.28438	0.0135
CPAR2_103500	18.909	31.9609	0.757231	0.5171	17.8846	17.8383	-0.00374461	0.9933
CPAR2_103510	13.9781	12.1305	-0.204532	0.8343	13.2209	12.6432	-0.0644508	0.95025
CPAR2_103520	50.6224	43.1548	-0.230254	0.8077	47.8799	44.0028	-0.121825	0.90825
CPAR2_103530	49.351	19.9239	-1.30858	0.18925	46.6774	16.9114	-1.46473	0.18385
CPAR2_103540	13.6421	28.5296	1.0644	0.2802	12.903	52.6205	2.02791	0.0854
CPAR2_103550	5.28268	10.8541	1.0389	0.3024	4.9965	24.5282	2.29546	0.0499
CPAR2_103560	6.0391	17.6083	1.54385	0.1211	5.71194	27.7189	2.27882	0.05435
CPAR2_103570	8.76216	22.3224	1.34913	0.19375	8.28748	15.8352	0.93413	0.4023
CPAR2_103580	33.2102	74.543	1.16645	0.23515	31.4111	66.5033	1.08215	0.31275
CPAR2_103590	54.8544	30.3934	-0.851849	0.50045	51.8827	33.0038	-0.652619	0.61955
CPAR2_103600	19.043	15.3124	-0.314565	0.76085	18.0114	45.55	1.33854	0.22225
CPAR2_103610	50.0362	34.9941	-0.515861	0.59845	47.3255	113.374	1.26039	0.29915
CPAR2_103620	206.061	152.992	-0.429616	0.6564	194.898	96.7039	-1.01107	0.36
CPAR2_103630	27.4137	42.0597	0.617538	0.55285	25.9286	36.4608	0.4918	0.68935
CPAR2_103640	21.9136	13.4452	-0.704734	0.46875	20.7264	6.68646	-1.63215	0.14165
CPAR2_103650	27.2998	11.6672	-1.22643	0.218	25.8208	8.30393	-1.63667	0.1425
CPAR2_103660	34.4425	14.2174	-1.27653	0.2324	32.5766	10.6127	-1.61804	0.1666
CPAR2_103670	65.9521	83.2566	0.336147	0.73555	62.3792	145.362	1.22051	0.3046
CPAR2_103690	59.823	185.399	1.63186	0.15875	56.5822	323.884	2.51706	0.09435
CPAR2_103700	14.6191	100.269	2.77796	0.01105	13.8271	195.26	3.81983	0.00685
CPAR2_103710	43.3377	58.1123	0.423222	0.66255	40.9899	51.8897	0.340179	0.75105
CPAR2_103720	41.653	54.2746	0.381859	0.68765	39.3964	45.4577	0.206459	0.8452
CPAR2_103730	10.6973	13.3276	0.317163	0.78605	10.1178	10.6775	0.077683	0.94785
CPAR2_103740	40.378	33.3199	-0.277188	0.7744	38.1906	30.7516	-0.312555	0.77615
CPAR2_103750	383.982	337.567	-0.185864	0.90495	363.18	271.921	-0.417495	0.8024
CPAR2_103760	21.6018	26.1786	0.277238	0.7779	20.4316	30.6254	0.58393	0.5995
CPAR2_103770	230.481	142.401	-0.694686	0.51375	217.995	97.3202	-1.16349	0.36095
CPAR2_103780	37.8604	121.892	1.68684	0.10215	35.8094	113.46	1.66377	0.13785
CPAR2_103790	561.108	442.29	-0.343288	0.7387	530.711	288.479	-0.87946	0.4613
CPAR2_103800	4007.78	2997.01	-0.419281	0.7021	3790.66	1711.87	-1.14687	0.3676
CPAR2_103810	36.3315	17.478	-1.05568	0.2887	34.3633	18.1958	-0.917262	0.41085
CPAR2_103820	54.1521	37.6655	-0.523773	0.59515	51.2184	47.335	-0.113756	0.9141
CPAR2_103830	31.4737	44.8381	0.51058	0.60345	29.7686	33.6885	0.178464	0.8712
CPAR2_103840	44.6752	520.665	3.54281	0.01045	42.255	280.629	2.73147	0.0424
CPAR2_103850	200.377	93.2645	-1.10332	0.26645	189.522	52.6522	-1.8478	0.1044
CPAR2_103860	42.8011	36.9315	-0.212795	0.8551	40.4824	22.5657	-0.843164	0.5362
CPAR2_103870	10.9356	44.4948	2.02461	0.0536	10.3431	57.5784	2.47685	0.0381
CPAR2_103880	18.9527	21.1223	0.156363	0.88505	17.926	19.9341	0.153186	0.89295
CPAR2_103890	38.6887	30.1005	-0.362127	0.71475	36.5928	18.3253	-0.997724	0.38285
CPAR2_103900	26.9251	48.6359	0.853069	0.384	25.4665	53.3488	1.06686	0.32075
CPAR2_103910	146.774	527.403	1.84531	0.1683	138.822	421.428	1.60205	0.30235
CPAR2_103920	16.3079	11.186	-0.543876	0.56525	15.4244	8.43789	-0.870262	0.409
CPAR2_103930	40.9338	25.8595	-0.662595	0.4951	38.7162	22.0176	-0.814281	0.44165
CPAR2_103940	3912.31	3430.75	-0.189494	0.8846	3700.36	2177.98	-0.764673	0.59655
CPAR2_103950	190.162	210.502	0.146608	0.89525	179.86	140.756	-0.353678	0.77575
CPAR2_103960	25.3221	73.3057	1.53353	0.12715	23.9503	115.934	2.27519	0.06065
CPAR2_103970	1941.45	3947.93	1.02396	0.5319	1836.27	2499.94	0.445117	0.8044
CPAR2_103980	42.6265	64.604	0.599873	0.5753	40.3172	59.219	0.554662	0.6678
CPAR2_103990	56.5275	91.1157	0.688745	0.4912	53.4652	90.132	0.75344	0.5283
CPAR2_104000	18.4941	20.2511	0.130937	0.89475	17.4922	22.4147	0.357733	0.7429
CPAR2_104010	35.8607	151.905	2.08269	0.0452	33.918	144.381	2.08976	0.0706
CPAR2_104020	22.7865	36.8792	0.694623	0.47795	21.5521	56.9279	1.40131	0.23275
CPAR2_104030	116.726	231.808	0.989801	0.312	110.403	194.427	0.816455	0.44805
CPAR2_104040	51.0416	22.8196	-1.1614	0.243	48.2765	34.398	-0.488997	0.66395
CPAR2_104050	47.0553	79.5195	0.756952	0.44295	44.5061	75.6296	0.764948	0.47885
CPAR2_104060	69.1504	49.9279	-0.46989	0.62685	65.4042	34.8864	-0.90672	0.39405
CPAR2_104070	20.4592	33.86	0.726831	0.463	19.3509	35.7147	0.88412	0.4392
CPAR2_104080	148.376	112.544	-0.398769	0.67865	140.338	83.6108	-0.747144	0.48075
CPAR2_104090	40.6416	48.1127	0.243462	0.8048	38.4398	43.3806	0.174449	0.86385
CPAR2_104100	82.5451	59.6931	-0.467618	0.6291	78.0732	56.7559	-0.460057	0.6746
CPAR2_104110	46.5877	66.9573	0.523291	0.72885	44.0639	49.791	0.17629	0.8935
CPAR2_104120	18.3274	32.4088	0.822381	0.4052	17.3345	26.3105	0.601986	0.5729
CPAR2_104130	2451.05	2095.14	-0.226355	0.88525	2318.26	1260.03	-0.87959	0.6151
CPAR2_104135	175.782	94.7844	-0.891066	0.3856	166.259	75.3217	-1.1423	0.30535
CPAR2_104140	153.562	10.8818	-3.81883	0.00545	145.243	12.3773	-3.5527	0.02005
CPAR2_104150	17.3907	17.8128	0.0346036	0.97295	16.4486	17.8518	0.118112	0.9135
CPAR2_104160	66.7115	27.9804	-1.25352	0.2113	63.0974	23.204	-1.44321	0.1912
CPAR2_104170	590.38	187.865	-1.65195	0.1782	558.396	106.606	-2.389	0.0969
CPAR2_104180	20.3914	4.88806	-2.06063	0.049	19.2868	6.43782	-1.58297	0.1526
CPAR2_104190	41.1892	300.221	2.86569	0.04885	38.9578	617	3.98529	0.04305
CPAR2_104195	556.114	362.237	-0.618445	0.58135	525.987	156.05	-1.75302	0.17985
CPAR2_104200	38.158	29.9401	-0.349904	0.71815	36.0908	27.5843	-0.387783	0.71685
CPAR2_104210	24.8246	30.9554	0.318424	0.74675	23.4797	26.7736	0.189398	0.8578
CPAR2_104220	43.218	28.8676	-0.582184	0.54945	40.8767	23.53	-0.79678	0.45695
CPAR2_104230	90.5756	47.3339	-0.936248	0.54265	85.6687	44.3272	-0.950576	0.6222
CPAR2_104240	52.2397	62.9658	0.269421	0.8481	49.4097	64.9834	0.395277	0.80725
CPAR2_104250	43.1338	32.2517	-0.419445	0.66055	40.7971	21.9075	-0.897038	0.3978
CPAR2_104260	34.8759	49.9037	0.516917	0.5895	32.9865	43.9289	0.413295	0.6968
CPAR2_104270	4.15963	19.9249	2.26005	0.0717	3.93428	21.7369	2.46598	0.06075
CPAR2_104280	30.4888	45.3182	0.57181	0.58415	28.8371	38.5833	0.420052	0.73445
CPAR2_104290	1053.23	1136.9	0.110284	0.94365	996.173	570.742	-0.803556	0.63805
CPAR2_104300	7.57875	25.8366	1.76938	0.0791	7.16818	15.4447	1.10743	0.30695
CPAR2_104310	35.018	41.6101	0.248837	0.7956	33.1209	40.021	0.273013	0.79965
CPAR2_104320	28.0613	42.7038	0.605783	0.52905	26.5411	24.3006	-0.127239	0.90095
CPAR2_104330	117.497	90.9481	-0.369503	0.7106	111.131	38.7726	-1.51916	0.18725
CPAR2_104340	11.7958	27.7047	1.23186	0.22405	11.1568	29.505	1.40304	0.2003
CPAR2_104350	47.7183	50.1676	0.0722121	0.9484	45.1332	37.5667	-0.264738	0.8246
CPAR2_104360	29.4308	61.5104	1.0635	0.29025	27.8364	69.5649	1.32139	0.21715
CPAR2_104370	1301.56	3434.06	1.39967	0.3481	1231.05	2073.42	0.752124	0.6411
CPAR2_104380	262.446	184.659	-0.507157	0.62915	248.228	123.508	-1.00706	0.42085
CPAR2_104390	5.40002	16.6452	1.62407	0.1116	5.10748	22.533	2.14136	0.0648
CPAR2_104400	0.703226	0.555368	-0.340544	0.8404	0.665129	0.523069	-0.346632	0.8423
CPAR2_104410	39.2604	60.7177	0.629042	0.54595	37.1335	71.5294	0.945815	0.38985
CPAR2_104420	6.18234	20.552	1.73306	0.08985	5.84741	16.5229	1.4986	0.17795
CPAR2_104430	14.5657	30.7266	1.07691	0.27185	13.7766	92.7377	2.75093	0.034
CPAR2_104440	489.217	608.627	0.315083	0.77825	462.714	502.05	0.117709	0.92785
CPAR2_104450	521.616	1532.75	1.55506	0.2919	493.358	3760.56	2.93024	0.14305
CPAR2_104460	126.953	90.2818	-0.491794	0.61565	120.076	328.81	1.45331	0.28055
CPAR2_104470	139.698	134.797	-0.051521	0.96995	132.13	121.909	-0.116154	0.9365
CPAR2_104480	17.0267	27.6167	0.697739	0.47215	16.1043	25.6001	0.668703	0.5273
CPAR2_104490	128.575	126.93	-0.0185689	0.98375	121.609	126.443	0.056236	0.95745
CPAR2_104500	59.6199	71.2748	0.257597	0.79935	56.39	43.7129	-0.367382	0.7563
CPAR2_104510	1285.68	522.141	-1.30002	0.1905	1216.03	199.767	-2.60578	0.02955
CPAR2_104530	77.7796	55.8135	-0.478779	0.6298	73.566	64.9336	-0.180074	0.87025
CPAR2_104540	0	0	0	1	0	0	0	1
CPAR2_104550	269.222	99.6067	-1.43448	0.1648	254.637	143.749	-0.824888	0.4876
CPAR2_104560	124.324	22.173	-2.48723	0.0265	117.589	14.6487	-3.00491	0.0193
CPAR2_104570	58.2386	81.4188	0.483385	0.6539	55.0836	71.647	0.379284	0.7663
CPAR2_104580	667.828	991.228	0.56974	0.7053	631.649	1172.42	0.892294	0.62105
CPAR2_104590	17.97	21.1461	0.234801	0.8436	16.9965	12.5271	-0.440189	0.73485
CPAR2_104600	10.8858	59.6449	2.45395	0.02605	10.2961	115.189	3.48383	0.0079
CPAR2_104610	44.9505	39.3811	-0.190834	0.8445	42.5153	99.3536	1.22459	0.3127
CPAR2_104620	7.46704	16.1371	1.11177	0.2903	7.06252	15.8264	1.16407	0.30045
CPAR2_104630	4.2292	2.30105	-0.878093	0.48605	4.00009	3.51782	-0.185351	0.88165
CPAR2_104640	0	0	0	1	0	0	0	1
CPAR2_104650	0	0	0	1	0	0	0	1
CPAR2_104660	20.9615	12.5981	-0.734528	0.45695	19.8259	16.8026	-0.238702	0.8261
CPAR2_104670	29.431	16.8208	-0.807088	0.40855	27.8366	22.6765	-0.295785	0.7806
CPAR2_104680	15.1083	41.4044	1.45444	0.15525	14.2898	28.0541	0.973225	0.3881
CPAR2_104690	861.869	853.561	-0.0139758	0.99195	815.178	625.725	-0.381587	0.7986
CPAR2_104700	83.3892	55.6758	-0.582811	0.5638	78.8717	48.942	-0.688435	0.5382
CPAR2_104710	2539.8	2619.23	0.0444269	0.97175	2402.2	1317.39	-0.866677	0.54105
CPAR2_104720	6.15616	12.6406	1.03797	0.3482	5.82265	9.98391	0.777928	0.52
CPAR2_104730	36.9478	13.0145	-1.50537	0.14195	34.9462	18.5859	-0.910931	0.39385
CPAR2_104740	34.8409	13.735	-1.34293	0.2519	32.9534	20.9019	-0.656795	0.5837
CPAR2_104750	17.8624	38.284	1.09981	0.26005	16.8947	64.3743	1.92991	0.10475
CPAR2_104760	74.2626	107.664	0.535824	0.59805	70.2395	66.4998	-0.0789306	0.94085
CPAR2_104770	33.2891	60.9955	0.873653	0.3892	31.4857	51.9396	0.722137	0.5437
CPAR2_104780	36.3421	23.7838	-0.611663	0.53105	34.3733	22.7974	-0.592416	0.5729
CPAR2_104790	347.531	149.744	-1.21464	0.30285	328.704	83.4059	-1.97857	0.1568
CPAR2_104800	18.0409	22.1142	0.2937	0.76065	17.0636	17.5053	0.0368696	0.97
CPAR2_104810	371.239	110.492	-1.74841	0.1775	351.128	67.9727	-2.36897	0.1153
CPAR2_104820	3.53795	2.20532	-0.681924	0.6125	3.34629	2.01462	-0.732053	0.6033
CPAR2_104830	23.5803	333.787	3.82327	0.0239	22.3029	211.987	3.24867	0.0552
CPAR2_104840	293.898	108.673	-1.43532	0.1793	277.977	56.5707	-2.29684	0.06285
CPAR2_104850	207.91	118.553	-0.810433	0.4274	196.647	87.6001	-1.1666	0.3289
CPAR2_104860	9.78689	2.84742	-1.7812	0.141	9.25669	2.70876	-1.77286	0.16685
CPAR2_104870	34.1058	26.9013	-0.342342	0.7247	32.2581	36.0467	0.160203	0.8769
CPAR2_104880	13.4878	15.3226	0.184002	0.8596	12.7572	25.7326	1.01229	0.36465
CPAR2_104890	57.393	64.0019	0.15724	0.87185	54.2837	62.5948	0.205522	0.85175
CPAR2_104900	66.3531	105.265	0.665784	0.54765	62.7585	56.0075	-0.164192	0.89535
CPAR2_104910	66.2869	68.097	0.0388676	0.9674	62.6958	67.5487	0.107559	0.92585
CPAR2_104920	41.9476	39.1016	-0.101362	0.92035	39.6752	52.1296	0.393867	0.72145
CPAR2_104930	111.046	41.2798	-1.42765	0.1823	105.03	36.2364	-1.53529	0.223
CPAR2_104940	0.155121	0.417104	1.42701	1	0.146718	1.36663	3.21951	0.1773
CPAR2_104950	61.3065	76.4847	0.319132	0.7414	57.9852	87.4043	0.592019	0.5855
CPAR2_104960	81.4063	42.8635	-0.925391	0.35115	76.9962	35.0632	-1.13483	0.3109
CPAR2_104970	111.103	152.506	0.456963	0.6461	105.084	102.535	-0.0354306	0.9737
CPAR2_104980	303.823	100.321	-1.5986	0.13045	287.363	195.614	-0.554871	0.65625
CPAR2_104990	42.5277	81.8886	0.94526	0.33905	40.2238	164.276	2.03	0.0918
CPAR2_105000	16.5449	34.7912	1.07234	0.2793	15.6486	27.4543	0.811003	0.44325
CPAR2_105010	15.7295	39.5829	1.3314	0.1846	14.8774	70.0436	2.23513	0.0577
CPAR2_105020	12.2771	26.6673	1.1191	0.2554	11.612	76.3103	2.71626	0.0382
CPAR2_105030	26.6978	22.662	-0.236447	0.81275	25.2515	20.4804	-0.302122	0.77535
CPAR2_105040	19.1523	21.0139	0.133828	0.89025	18.1147	25.4466	0.490309	0.6389
CPAR2_105050	946.212	471.185	-1.00587	0.54655	894.952	331.952	-1.43084	0.4525
CPAR2_105060	62.5377	51.2321	-0.287679	0.7646	59.1498	56.4157	-0.0682754	0.94495
CPAR2_105070	173.403	184.121	0.0865272	0.93835	164.009	136.858	-0.261095	0.8424
CPAR2_105080	18.3355	22.3812	0.287644	0.77515	17.3422	29.2063	0.751993	0.5323
CPAR2_105090	101.761	174.371	0.776973	0.48725	96.2485	136.395	0.502951	0.677
CPAR2_105100	48.9774	66.3818	0.438673	0.64935	46.3241	69.2345	0.579729	0.5854
CPAR2_105110	50.3162	99.054	0.977194	0.32965	47.5903	102.869	1.11207	0.33365
CPAR2_105120	62.1279	42.207	-0.557758	0.5709	58.7622	31.2404	-0.911475	0.40895
CPAR2_105130	251.122	107.315	-1.22654	0.27995	237.517	189.427	-0.32639	0.81735
CPAR2_105140	19.5028	28.4026	0.542345	0.58565	18.4462	19.6404	0.090502	0.93385
CPAR2_105150	5.15953	27.4824	2.41319	0.02475	4.88002	56.775	3.5403	0.0095
CPAR2_105160	6410.66	3551.03	-0.852236	0.51035	6063.37	2053.41	-1.56209	0.2846
CPAR2_105170	132.285	165.843	0.326169	0.7383	125.118	139.844	0.16053	0.8832
CPAR2_105180	106.39	67.4676	-0.657103	0.51095	100.627	77.4535	-0.377613	0.73875
CPAR2_105190	8.0354	29.5829	1.88032	0.068	7.60009	51.3361	2.75588	0.02305
CPAR2_105200	7.32974	11.2349	0.616157	0.56675	6.93265	12.471	0.847096	0.46535
CPAR2_105210	20.0644	16.353	-0.295086	0.76275	18.9774	19.4263	0.0337254	0.9737
CPAR2_105220	181.081	98.508	-0.878321	0.4016	171.271	92.5365	-0.888187	0.4268
CPAR2_105230	22.0146	20.1719	-0.126116	0.89385	20.822	25.9073	0.315254	0.7695
CPAR2_105240	16.1606	27.0693	0.744181	0.4399	15.2851	32.2108	1.07542	0.3147
CPAR2_105250	255.423	167.918	-0.605132	0.5866	241.586	155.522	-0.635421	0.6232
CPAR2_105260	20.9759	24.428	0.219806	0.81785	19.8395	28.5372	0.524466	0.61665
CPAR2_105270	128.583	372.298	1.53376	0.23305	121.617	1411.61	3.53693	0.0679
CPAR2_105280	41.0789	49.965	0.28252	0.77435	38.8535	40.1267	0.0465183	0.9667
CPAR2_105290	11.9698	9.88482	-0.276108	0.76765	11.3213	11.9864	0.0823577	0.94135
CPAR2_105300	151.178	119.953	-0.333786	0.7926	142.988	106.255	-0.428374	0.76945
CPAR2_105310	198.54	176.43	-0.170335	0.85865	187.784	158.265	-0.246739	0.81855
CPAR2_105320	98.5181	128.515	0.383475	0.6987	93.1809	113.711	0.28726	0.79665
CPAR2_105330	333.642	115.502	-1.53039	0.15475	315.568	43.5182	-2.85826	0.02345
CPAR2_105340	5007.02	3699.31	-0.436696	0.81695	4735.72	2363.22	-1.00283	0.6358
CPAR2_105350	50.7682	107.863	1.0872	0.28145	48.0178	81.9009	0.770309	0.49645
CPAR2_105360	6486.19	2012.28	-1.68854	0.0968	6134.81	1391.38	-2.14051	0.0693
CPAR2_105370	728.037	105.223	-2.79055	0.03415	688.596	63.5872	-3.43685	0.0267
CPAR2_105380	106.925	82.9475	-0.366322	0.70985	101.132	340.366	1.75085	0.16915
CPAR2_105390	6.53024	19.3526	1.56732	0.1356	6.17647	12.7032	1.04034	0.34725
CPAR2_105400	19.023	25.7714	0.438026	0.6583	17.9924	30.7294	0.772228	0.50515
CPAR2_105410	23.6741	27.4238	0.212117	0.8269	22.3916	23.5966	0.0756235	0.9436
CPAR2_105420	276.199	74.5123	-1.89016	0.0871	261.236	57.1407	-2.19276	0.09345
CPAR2_105430	162.641	128.535	-0.339525	0.74515	153.83	141.842	-0.117053	0.92665
CPAR2_105440	1214.41	285.831	-2.08702	0.05215	1148.62	359.241	-1.67688	0.1332
CPAR2_105450	29.503	48.8987	0.728938	0.47875	27.9047	55.9569	1.00381	0.36385
CPAR2_105460	180.075	34.9017	-2.36723	0.0644	170.32	41.8945	-2.02341	0.17105
CPAR2_105470	12.1535	3.68262	-1.72257	0.12745	11.4951	7.0185	-0.711781	0.51915
CPAR2_105480	49.9276	326.201	2.70785	0.01735	47.2228	409.579	3.11659	0.02555
CPAR2_105490	65.6386	52.5175	-0.321746	0.74325	62.0828	47.0039	-0.401413	0.73075
CPAR2_105500	688.552	727.889	0.0801527	0.95355	651.25	395.536	-0.719404	0.6439
CPAR2_105510	72.1059	70.3757	-0.0350398	0.9692	68.1996	51.5393	-0.404092	0.7136
CPAR2_105520	35.8386	31.6475	-0.179422	0.87345	33.8971	88.7151	1.38802	0.35415
CPAR2_105530	1.26229	5.77923	2.19484	0.0929	1.1939	23.3999	4.29275	0.0063
CPAR2_105540	30.8459	15.683	-0.975878	0.31815	29.1749	24.6822	-0.241256	0.8207
CPAR2_105550	115.144	61.4844	-0.905141	0.36175	108.906	46.121	-1.23958	0.2839
CPAR2_105560	23.5265	28.3508	0.269103	0.78455	22.252	23.9428	0.105662	0.9216
CPAR2_105570	97.9561	90.1752	-0.119405	0.9019	92.6494	77.2535	-0.262182	0.80425
CPAR2_105580	6.83879	7.14273	0.0627358	0.95075	6.4683	3.78512	-0.773049	0.50705
CPAR2_105590	19.8489	25.6	0.367084	0.70185	18.7736	26.3737	0.490393	0.648
CPAR2_105600	292.537	325.337	0.153314	0.8817	276.689	287.547	0.0555306	0.9587
CPAR2_105610	103.655	123.348	0.250956	0.839	98.0392	91.2556	-0.103445	0.9427
CPAR2_105620	53.9534	34.9521	-0.626333	0.51585	51.0305	52.7852	0.0487729	0.9644
CPAR2_105630	25.6712	32.3537	0.333783	0.7319	24.2805	34.7113	0.515611	0.6453
CPAR2_105640	17.9524	20.0881	0.162166	0.86415	16.9798	10.3424	-0.715256	0.51
CPAR2_105650	58.6181	140.218	1.25826	0.23485	55.4425	125.359	1.177	0.30335
CPAR2_105660	290.418	463.349	0.673969	0.6103	274.684	341.506	0.314137	0.8347
CPAR2_105670	40.9346	42.9528	0.0694318	0.94435	38.717	44.6518	0.205751	0.8627
CPAR2_105680	42.955	33.664	-0.35162	0.71915	40.6279	42.5706	0.0673847	0.9466
CPAR2_105690	40.2899	32.8435	-0.294812	0.7633	38.1072	167.255	2.13392	0.0781
CPAR2_105700	13.773	14.1235	0.0362565	0.96995	13.0269	22.9886	0.81943	0.4502
CPAR2_105710	6.28171	7.95455	0.340622	0.7425	5.94141	8.23164	0.470376	0.67505
CPAR2_105720	25.6541	14.0502	-0.868597	0.50045	24.2643	20.9337	-0.213008	0.86785
CPAR2_105730	9.897	12.7176	0.361763	0.7053	9.36084	10.1193	0.112403	0.9127
CPAR2_105740	6.13222	0.870379	-2.81669	0.158	5.80001	2.16781	-1.41982	0.38975
CPAR2_105750	0	0	0	1	0	0	0	1
CPAR2_105760	1.69154	0.381681	-2.1479	0.1459	1.5999	0.419397	-1.93159	0.1988
CPAR2_105770	42.2775	48.6072	0.201279	0.83565	39.9871	33.201	-0.268308	0.79485
CPAR2_105780	291.431	200.786	-0.537495	0.65015	275.643	350.129	0.345086	0.8153
CPAR2_105790	1459.3	1059.94	-0.461292	0.6627	1380.24	906.309	-0.606847	0.6322
CPAR2_105800	45.1718	43.7387	-0.0465119	0.9647	42.7246	37.3375	-0.194442	0.8714
CPAR2_105810	17.4955	26.5383	0.601093	0.54245	16.5477	19.9719	0.271345	0.79245
CPAR2_105820	326.883	376.812	0.205072	0.8314	309.174	283.031	-0.127458	0.90395
CPAR2_105830	1773.66	402.015	-2.14141	0.04185	1677.58	344.577	-2.28348	0.0519
CPAR2_105840	82.5437	80.8183	-0.0304757	0.97545	78.0719	80.1541	0.037974	0.97245
CPAR2_105850	51.8223	51.1732	-0.0181855	0.98375	49.0149	41.3922	-0.243861	0.8218
CPAR2_105860	23.3665	32.3253	0.468218	0.6422	22.1007	21.9343	-0.0108992	0.9915
CPAR2_105870	464.951	746.419	0.682906	0.49945	439.763	469.273	0.0937009	0.93775
CPAR2_105880	208.297	217.65	0.0633656	0.95845	197.013	192.06	-0.0367302	0.97815
CPAR2_105890	17.7333	8.92019	-0.991316	0.32615	16.7726	5.48452	-1.61267	0.14795
CPAR2_105900	48.8334	57.3213	0.231203	0.8089	46.1879	41.3206	-0.160653	0.88015
CPAR2_105910	110.658	108.301	-0.0310662	0.97465	104.663	123.003	0.232937	0.8329
CPAR2_105920	6.12162	26.1092	2.09257	0.04645	5.78998	36.7925	2.66778	0.03305
CPAR2_105930	32.535	56.8895	0.806173	0.4068	30.7724	42.7359	0.473812	0.644
CPAR2_105940	76.4038	75.2412	-0.0221223	0.98225	72.2647	58.4893	-0.305118	0.80585
CPAR2_105950	12.9373	12.8213	-0.012985	0.98925	12.2364	10.0263	-0.287383	0.78745
CPAR2_105960	1440.39	3433.47	1.25321	0.3712	1362.36	1971.46	0.533164	0.72635
CPAR2_105970	1193.74	3689.54	1.62795	0.29995	1129.07	2147.87	0.927771	0.59075
CPAR2_105980	1757.75	4884.55	1.47449	0.2748	1662.53	2691.11	0.694822	0.63995
CPAR2_105990	116.458	66.6411	-0.80533	0.42865	110.149	54.1313	-1.02492	0.3799
CPAR2_106000	75.6511	13.1959	-2.51927	0.02015	71.5528	18.4635	-1.95433	0.08455
CPAR2_106010	46.9807	27.5756	-0.768674	0.43825	44.4355	32.6198	-0.445964	0.679
CPAR2_106015	204.937	83.4927	-1.29546	0.2036	193.834	95.9953	-1.01379	0.34195
CPAR2_106020	159.635	93.4207	-0.772967	0.4308	150.987	85.4372	-0.821491	0.44155
CPAR2_106030	54.2452	51.285	-0.0809595	0.9371	51.3065	48.6649	-0.0762603	0.94645
CPAR2_106040	194.24	132.644	-0.550288	0.6043	183.718	130.402	-0.494519	0.70685
CPAR2_106050	28.8644	22.682	-0.347742	0.72505	27.3006	22.2164	-0.297312	0.77885
CPAR2_106060	23.6964	18.6731	-0.343703	0.7223	22.4126	25.8933	0.208264	0.8443
CPAR2_106070	353.651	249.43	-0.50369	0.5978	334.492	479.31	0.518986	0.63225
CPAR2_106080	601.987	131.79	-2.19149	0.0809	569.374	152.425	-1.90128	0.1862
CPAR2_106090	82.8282	57.1035	-0.536543	0.57695	78.3411	54.1936	-0.531646	0.61415
CPAR2_106100	412.264	284.112	-0.537111	0.61215	389.93	351.734	-0.148732	0.91055
CPAR2_106110	31.1394	33.117	0.0888297	0.9304	29.4525	64.9144	1.14015	0.3151
CPAR2_106120	2021.03	266.793	-2.9213	0.0858	1911.54	275.503	-2.7946	0.15155
CPAR2_106130	473.335	168.127	-1.49331	0.26515	447.693	82.293	-2.44367	0.1168
CPAR2_106140	947.351	264.457	-1.84086	0.25755	896.029	116.177	-2.94722	0.11445
CPAR2_106150	125.676	70.6859	-0.830212	0.70005	118.867	51.731	-1.20025	0.58355
CPAR2_106160	139.438	75.2355	-0.890143	0.4585	131.884	29.1573	-2.17734	0.146
CPAR2_106170	466.357	138.078	-1.75595	0.1523	441.093	73.3554	-2.58811	0.07185
CPAR2_106180	52.9966	59.571	0.16871	0.89595	50.1255	75.652	0.593833	0.69335
CPAR2_106190	58.4742	46.4276	-0.332816	0.833	55.3064	46.5516	-0.248616	0.89465
CPAR2_106200	130.497	54.4775	-1.26028	0.19935	123.427	70.0212	-0.817798	0.4515
CPAR2_106210	1376.28	153.291	-3.16643	0.0305	1301.72	211.64	-2.62074	0.104
CPAR2_106220	54.8537	79.4161	0.533843	0.6046	51.8821	62.6816	0.272806	0.8175
CPAR2_106230	37.1428	51.2051	0.463205	0.644	35.1306	50.3012	0.517866	0.6647
CPAR2_106240	44.2475	29.2326	-0.598019	0.5432	41.8504	19.3584	-1.11228	0.31685
CPAR2_106250	165.978	195.99	0.239781	0.82555	156.987	168.192	0.0994712	0.9405
CPAR2_106260	311.412	242.245	-0.362359	0.7432	294.542	1403.19	2.25216	0.1779
CPAR2_106270	10.5066	18.7806	0.837943	0.39205	9.93744	25.6188	1.36626	0.21265
CPAR2_106280	103.031	88.371	-0.221433	0.8253	97.4493	55.9173	-0.801357	0.47565
CPAR2_106290	178.991	127.474	-0.489687	0.61415	169.294	67.6774	-1.32279	0.2378
CPAR2_106300	120.109	66.8047	-0.846325	0.4387	113.602	37.7784	-1.58836	0.2005
CPAR2_106310	57.4088	55.8099	-0.0407505	0.9679	54.2988	78.4593	0.531026	0.6569
CPAR2_106320	1843.61	2730.54	0.566652	0.6709	1743.73	1683.75	-0.0504993	0.972
CPAR2_106330	66.7123	74.8633	0.166308	0.90195	63.0982	72.3897	0.198187	0.89405
CPAR2_106340	21.7969	20.935	-0.0582043	0.96925	20.6161	19.7114	-0.0647389	0.96945
CPAR2_106350	6.31223	33.0857	2.38999	0.0229	5.97027	33.5701	2.49131	0.03705
CPAR2_106360	18.3717	14.167	-0.374946	0.75755	17.3764	12.0873	-0.523639	0.6819
CPAR2_106370	9.39562	9.30045	-0.0146884	0.98875	8.88662	12.6914	0.514147	0.627
CPAR2_106380	27.6433	44.8379	0.697791	0.47555	26.1457	46.275	0.823658	0.43895
CPAR2_106390	52.6718	55.1626	0.0666583	0.94465	49.8184	31.2187	-0.67427	0.52695
CPAR2_106400	230.396	179.563	-0.359627	0.8354	217.914	244.79	0.167784	0.93375
CPAR2_106410	50.807	99.3589	0.967622	0.35205	48.0546	88.015	0.873076	0.4659
CPAR2_106420	55.9878	24.2346	-1.20804	0.2228	52.9547	20.683	-1.35631	0.2055
CPAR2_106430	4.31942	58.1182	3.75008	0.01425	4.08542	103.025	4.65637	0.0068
CPAR2_106440	3945.5	5558.13	0.494392	0.78925	3731.76	3161.99	-0.239023	0.9062
CPAR2_106450	178.026	105.556	-0.754074	0.4425	168.381	81.3134	-1.05017	0.33135
CPAR2_106460	300.263	487.82	0.700122	0.54995	283.997	285.034	0.00525842	0.9956
CPAR2_106470	25.8708	38.68	0.580266	0.5527	24.4692	39.4032	0.687345	0.53335
CPAR2_106480	184.539	106.671	-0.790761	0.41855	174.542	68.7175	-1.34482	0.22255
CPAR2_106490	72.1794	79.6485	0.142059	0.88285	68.2692	70.7216	0.0509161	0.964
CPAR2_106500	16.4941	147.978	3.16536	0.0076	15.6005	226.19	3.85787	0.01265
CPAR2_106510	56.0434	60.9653	0.121444	0.9074	53.0073	56.696	0.0970563	0.9361
CPAR2_106520	152.666	72.2407	-1.0795	0.28835	144.395	70.5593	-1.03312	0.3798
CPAR2_106530	9.18884	45.7955	2.31725	0.03855	8.69104	49.3432	2.50525	0.038
CPAR2_106540	84.2111	80.4769	-0.0654365	0.94855	79.6491	63.4562	-0.327896	0.7698
CPAR2_106550	287.694	212.268	-0.438649	0.731	272.109	173.231	-0.651487	0.66365
CPAR2_106560	27237.6	8351.63	-1.70547	0.1736	25762	2533.44	-3.34607	0.03025
CPAR2_106570	9.39197	17.7263	0.916395	0.3534	8.88317	36.7341	2.04797	0.07275
CPAR2_106580	26.5856	31.3958	0.239928	0.81145	25.1453	32.467	0.368684	0.7448
CPAR2_106590	45.5191	68.6431	0.592643	0.5448	43.0531	58.9744	0.453972	0.665
CPAR2_106600	336.08	392.671	0.224517	0.83715	317.873	282.956	-0.167871	0.8907
CPAR2_106610	514.277	499.726	-0.0414103	0.9699	486.417	336.602	-0.531147	0.67105
CPAR2_106620	229.093	40.0806	-2.51496	0.0327	216.682	26.8579	-3.01216	0.0286
CPAR2_106630	752.922	373.843	-1.01007	0.47215	712.133	211.629	-1.75061	0.2582
CPAR2_106640	5.05903	10.308	1.02684	0.2895	4.78496	10.2998	1.10603	0.3004
CPAR2_106650	144.127	84.8354	-0.764607	0.43705	136.319	59.1994	-1.20334	0.27715
CPAR2_106660	452.958	459.203	0.019754	0.98745	428.419	284.995	-0.588086	0.67635
CPAR2_106670	19.9455	7.23404	-1.46319	0.1611	18.865	16.7345	-0.172887	0.87
CPAR2_106680	0.739832	5.74458	2.95693	0.05385	0.699752	21.3213	4.92931	0.01345
CPAR2_106690	9.1808	296.54	5.01346	0.02965	8.68344	451.685	5.70091	0.02125
CPAR2_106700	11.3306	22.0432	0.960116	0.47955	10.7174	59.0869	2.46288	0.1039
CPAR2_106710	5.3539	16.888	1.65734	0.496	5.06386	23.6866	2.22576	0.377
CPAR2_106720	25.364	29.8461	0.234757	0.8243	23.9899	25.2785	0.0754805	0.9491
CPAR2_106730	9.44974	13.7484	0.540922	0.59585	8.93781	11.0758	0.309413	0.784
CPAR2_106740	63.1008	63.7596	0.0149833	0.9881	59.6824	69.1686	0.212813	0.85395
CPAR2_106750	22.2436	17.763	-0.324512	0.74635	21.0385	24.0597	0.193586	0.85525
CPAR2_106760	106.972	118.923	0.1528	0.88195	101.177	126.156	0.318333	0.80755
CPAR2_106770	52.7142	80.5297	0.61133	0.52395	49.8584	93.0346	0.899931	0.40545
CPAR2_106780	100.125	72.0376	-0.474975	0.6224	94.7004	66.2513	-0.515422	0.6309
CPAR2_106790	123.125	98.7411	-0.318403	0.7427	116.455	101.799	-0.194047	0.85355
CPAR2_106800	561.107	89.6627	-2.6457	0.02015	530.709	254.661	-1.05934	0.41475
CPAR2_106810	7.89284	25.8433	1.71117	0.1124	7.46525	24.0566	1.68817	0.1444
CPAR2_106820	176.361	54.0312	-1.70666	0.12645	166.807	63.7424	-1.38785	0.28425
CPAR2_106830	244.269	107.751	-1.18077	0.24635	231.036	100.394	-1.20244	0.3064
CPAR2_106840	63.2787	34.4756	-0.876146	0.3852	59.8506	26.1575	-1.19414	0.29095
CPAR2_106850	54.3548	32.4268	-0.745221	0.4589	51.4101	38.0696	-0.433413	0.6827
CPAR2_106860	16.4225	31.8284	0.954639	0.3333	15.5328	28.807	0.891101	0.39995
CPAR2_106870	38.749	30.4353	-0.348412	0.71805	36.6498	34.1508	-0.101886	0.92335
CPAR2_106880	39.9506	44.7154	0.162552	0.8718	37.7863	55.6542	0.558627	0.6344
CPAR2_106890	22.9907	20.5384	-0.16273	0.86775	21.7452	22.6353	0.0578745	0.9541
CPAR2_106900	142.935	118.275	-0.27322	0.81925	135.192	207.12	0.61546	0.6784
CPAR2_106910	62.6559	20.8457	-1.5877	0.11215	59.2616	16.1987	-1.87122	0.09475
CPAR2_106920	11.6241	9.93043	-0.227193	0.8313	10.9944	4.21018	-1.38481	0.2552
CPAR2_106930	56.817	40.886	-0.474717	0.62515	53.739	43.6775	-0.299078	0.78075
CPAR2_106940	686.981	556.999	-0.302597	0.84935	649.765	188.047	-1.78882	0.31455
CPAR2_106950	133.759	224.168	0.74495	0.442	126.512	310.143	1.29365	0.24475
CPAR2_106960	92.4042	572.667	2.63167	0.07225	87.3982	323.988	1.89026	0.22865
CPAR2_106970	147.568	7.74556	-4.25187	0.00375	139.574	7.8787	-4.14692	0.0055
CPAR2_106980	599.223	114.732	-2.38482	0.0471	566.761	48.974	-3.53265	0.0195
CPAR2_106990	5.78942	9.51594	0.716928	0.5372	5.47578	7.03519	0.361525	0.7712
CPAR2_107000	7.90756	14.5657	0.881269	0.40955	7.47918	8.99091	0.265587	0.82655
CPAR2_107010	570.063	745.723	0.387519	0.70825	539.18	427.735	-0.334051	0.7774
CPAR2_107020	431.049	593.837	0.462215	0.6383	407.697	428.88	0.0730739	0.94765
CPAR2_107030	18.278	60.8139	1.73429	0.1137	17.2878	56.7316	1.7144	0.1418
CPAR2_107040	420.341	207.627	-1.01756	0.3408	397.569	106.493	-1.90045	0.1326
CPAR2_107050	285.105	76.3718	-1.90038	0.0644	269.66	41.8762	-2.68694	0.02795
CPAR2_107060	82.339	133.13	0.693185	0.49655	77.8783	94.8454	0.284356	0.80445
CPAR2_107070	270.608	140.331	-0.947374	0.36775	255.948	96.4333	-1.40825	0.25485
CPAR2_107080	23.8732	19.3181	-0.30544	0.74855	22.5799	22.0673	-0.0331307	0.9753
CPAR2_107090	3423.85	4810.28	0.490502	0.7522	3238.36	3059.69	-0.0818799	0.9616
CPAR2_107100	5662.33	6486.24	0.195987	0.90545	5355.58	3896.42	-0.458892	0.8018
CPAR2_107110	38.0915	30.6262	-0.314704	0.74615	36.0279	25.0878	-0.52213	0.62345
CPAR2_107120	6.35933	12.4097	0.964519	0.43345	6.01482	13.966	1.21533	0.33655
CPAR2_107130	9.59149	40.4178	2.07517	0.04625	9.07187	57.7515	2.67039	0.0336
CPAR2_107140	139.079	91.6004	-0.602483	0.54045	131.545	100.478	-0.388672	0.7204
CPAR2_107150	71.0676	56.4647	-0.331844	0.73255	67.2176	23.4485	-1.51934	0.16005
CPAR2_107160	2716.9	2202.81	-0.30262	0.86465	2569.71	1704.95	-0.591882	0.76635
CPAR2_107170	18.7684	58.389	1.63739	0.10655	17.7516	49.3037	1.47375	0.17835
CPAR2_107180	37.1682	52.8647	0.508238	0.609	35.1546	39.4182	0.165146	0.8728
CPAR2_107190	6.47687	12.4289	0.940332	0.5846	6.12599	9.46891	0.628255	0.73325
CPAR2_107200	0.649471	0.476279	-0.447459	1	0.614286	2.72138	2.14736	0.3696
CPAR2_107210	11.1215	33.5005	1.59083	0.1127	10.519	49.5955	2.23721	0.0533
CPAR2_107220	20.0991	24.412	0.280461	0.77125	19.0103	21.9835	0.209641	0.84315
CPAR2_107230	4.46673	0.57593	-2.95525	0.07195	4.22475	0.284778	-3.89095	0.0741
CPAR2_107240	162.998	107.375	-0.602191	0.576	154.168	69.478	-1.14987	0.3667
CPAR2_107250	92.5807	60.0845	-0.623719	0.5176	87.5652	81.2526	-0.107944	0.92315
CPAR2_107260	53.326	67.2151	0.333947	0.72715	50.4371	81.8016	0.697644	0.5213
CPAR2_107270	14.8391	21.1492	0.5112	0.6192	14.0352	22.1041	0.655268	0.54995
CPAR2_107280	31.1975	20.9384	-0.575278	0.56445	29.5074	28.0791	-0.0715812	0.9518
CPAR2_107290	33.8812	41.6942	0.299359	0.76755	32.0457	38.7248	0.273125	0.8197
CPAR2_107300	95.2298	57.8933	-0.718017	0.4654	90.0708	58.2355	-0.629159	0.58335
CPAR2_107310	74.3329	43.2138	-0.782509	0.4347	70.3059	52.6422	-0.417428	0.713
CPAR2_107320	12.5669	21.1442	0.750635	0.4381	11.8861	19.4832	0.71296	0.51125
CPAR2_107330	96.442	601.241	2.64021	0.0447	91.2173	910.541	3.31934	0.04995
CPAR2_107340	48.2017	54.8225	0.185682	0.8478	45.5905	57.1055	0.324898	0.76735
CPAR2_107350	0.487682	0.561995	0.204618	1	0.461262	113.176	7.93877	0.0484
CPAR2_107360	0	0.0930012	inf	1	0	0	0	1
CPAR2_107370	42.7673	44.1326	0.045338	0.9607	40.4504	21.7449	-0.895475	0.4047
CPAR2_107380	3.84811	1.84886	-1.05751	0.44575	3.63964	1.02647	-1.8261	0.2412
CPAR2_107390	75.2582	107.855	0.519174	0.669	71.1812	146.921	1.04547	0.49995
CPAR2_107400	23.4978	30.8305	0.391835	0.68805	22.2248	48.6362	1.12986	0.29385
CPAR2_107410	82.9305	46.7744	-0.826183	0.3941	78.4378	58.0987	-0.433044	0.6936
CPAR2_107420	15.0599	32.9922	1.13142	0.2694	14.244	24.198	0.764532	0.5018
CPAR2_107430	125.229	46.8803	-1.41752	0.16615	118.445	37.6178	-1.65473	0.1626
CPAR2_107440	491.65	627.886	0.352869	0.7305	465.016	396.926	-0.22841	0.8389
CPAR2_107450	1.61377	3.55029	1.1375	0.468	1.52634	13.8706	3.18388	0.0629
CPAR2_107460	1203.4	385.326	-1.64297	0.1385	1138.21	1116.86	-0.0273221	0.98405
CPAR2_107470	944.94	4170.8	2.14203	0.1778	893.746	1933.39	1.1132	0.5104
CPAR2_107480	11.6612	17.5334	0.588386	0.57195	11.0295	13.0489	0.242558	0.8328
CPAR2_107490	14.9846	19.7461	0.398087	0.68995	14.1728	18.0869	0.351818	0.7644
CPAR2_107500	908.874	958.878	0.077266	0.9525	859.637	294.854	-1.54372	0.28765
CPAR2_107510	127.451	56.7638	-1.1669	0.2785	120.547	75.9915	-0.665682	0.6062
CPAR2_107520	89.1583	67.6354	-0.398591	0.7033	84.3282	70.7095	-0.254113	0.83575
CPAR2_107530	795.127	546.715	-0.540397	0.5677	752.052	340.8	-1.14191	0.28645
CPAR2_107540	14.8787	33.8064	1.18405	0.26425	14.0727	25.0005	0.829062	0.47655
CPAR2_107550	98.7487	101.382	0.0379679	0.9683	93.3991	77.2375	-0.274107	0.7993
CPAR2_107560	34.559	21.2557	-0.701216	0.47515	32.6868	31.4289	-0.0566181	0.9576
CPAR2_107570	77.2243	3.16145	-4.6104	0.00285	73.0407	20.3598	-1.84298	0.10145
CPAR2_107580	8.08158	0.919628	-3.13551	0.0549	7.64377	155.483	4.34633	0.0025
CPAR2_107590	1268.89	430.671	-1.55891	0.1868	1200.15	320.561	-1.90454	0.16615
CPAR2_107600	532.341	23.327	-4.51228	0.00245	503.502	115.545	-2.12354	0.14915
CPAR2_107610	69.8099	108.27	0.633136	0.5292	66.0278	81.1989	0.298385	0.8009
CPAR2_107620	4.05046	4.8763	0.267702	0.80775	3.83102	2.74164	-0.482694	0.69535
CPAR2_107630	1539.8	233.568	-2.72083	0.01175	1456.38	487.993	-1.57746	0.1662
CPAR2_107640	38.0389	40.033	0.0737135	0.9385	35.9782	65.8216	0.871439	0.4712
CPAR2_107650	209.746	153.723	-0.448307	0.65415	198.383	100.792	-0.976912	0.40265
CPAR2_107660	7.16634	4.56522	-0.650551	0.5937	6.7781	4.94634	-0.454519	0.72185
CPAR2_107670	63.4991	32.5456	-0.964274	0.3255	60.0591	43.3812	-0.469315	0.6616
CPAR2_107680	20.1933	29.6883	0.556013	0.5823	19.0994	29.6421	0.63412	0.5946
CPAR2_107690	35.8448	12.9711	-1.46646	0.13965	33.903	29.0889	-0.220944	0.8408
CPAR2_107700	16.7241	16.4323	-0.0253942	0.9783	15.8181	18.1087	0.19511	0.85015
CPAR2_107710	225.41	150.305	-0.584655	0.55175	213.198	88.0842	-1.27524	0.2427
CPAR2_107720	816.893	315.419	-1.37287	0.2321	772.638	254.593	-1.6016	0.23185
CPAR2_107730	133.897	108.619	-0.301838	0.75465	126.643	52.2652	-1.27684	0.24455
CPAR2_107740	28.9672	38.7269	0.418916	0.66535	27.3979	32.8939	0.263753	0.8048
CPAR2_107750	5.99961	10.4424	0.799507	0.40805	5.67459	16.6208	1.5504	0.1567
CPAR2_107760	26.782	21.4949	-0.31727	0.7404	25.3311	23.5184	-0.107118	0.9192
CPAR2_107770	51.7147	40.0645	-0.36825	0.71385	48.9131	53.981	0.142231	0.90075
CPAR2_107780	20.0379	22.3221	0.155743	0.8888	18.9524	13.6074	-0.477982	0.68775
CPAR2_107790	52.8202	70.4533	0.415577	0.6657	49.9587	66.1629	0.405287	0.712
CPAR2_107800	47.5387	36.5544	-0.37906	0.70185	44.9634	35.1377	-0.355731	0.74585
CPAR2_107810	39.827	54.4411	0.450948	0.65065	37.6694	36.777	-0.0345914	0.97335
CPAR2_107820	279.596	264.702	-0.0789721	0.95365	264.449	193.89	-0.447752	0.7788
CPAR2_107830	65.1762	147.129	1.17466	0.22965	61.6453	105.572	0.776167	0.4771
CPAR2_107840	65.009	45.2739	-0.52196	0.60305	61.4872	77.01	0.324761	0.79125
CPAR2_107850	53.7943	29.6805	-0.857937	0.3963	50.8801	24.7989	-1.03682	0.3557
CPAR2_107860	264.659	196.914	-0.426564	0.71965	250.321	169.176	-0.565253	0.6856
CPAR2_107870	23.9003	46.6114	0.963653	0.3587	22.6055	63.4146	1.48814	0.19035
CPAR2_107880	12.3496	15.5496	0.332415	0.7959	11.6806	17.8748	0.613814	0.6422
CPAR2_107890	31.0641	76.9986	1.30958	0.1895	29.3813	89.2416	1.60282	0.1624
CPAR2_107900	29.2176	52.8366	0.854702	0.3835	27.6347	47.1452	0.770629	0.47515
CPAR2_107910	78.206	104.502	0.418176	0.6838	73.9692	89.1787	0.269773	0.8216
CPAR2_107920	714.75	1472.93	1.04318	0.29945	676.029	866.841	0.358683	0.74185
CPAR2_107930	2833.68	2268.66	-0.320835	0.75685	2680.16	1192.68	-1.16811	0.3206
CPAR2_107940	189.099	81.9086	-1.20706	0.26605	178.855	445.242	1.3158	0.39205
CPAR2_107950	92.9589	63.8809	-0.541209	0.5837	87.9229	66.4452	-0.404073	0.7215
CPAR2_107960	39.7962	24.1506	-0.720573	0.45675	37.6403	12.4212	-1.59948	0.1517
CPAR2_107970	830.927	317.825	-1.38649	0.32125	785.913	268.569	-1.54908	0.3411
CPAR2_107980	133.079	135.264	0.0234956	0.9808	125.869	78.5202	-0.680792	0.5396
CPAR2_107990	32.4456	32.5036	0.00257394	0.9978	30.6879	28.1366	-0.125222	0.90315
CPAR2_108000	48.0688	37.4915	-0.358539	0.71065	45.4647	69.6942	0.616291	0.5748
CPAR2_108010	12.2376	20.1036	0.716132	0.46885	11.5747	15.3819	0.410258	0.69945
CPAR2_108020	263.628	103.904	-1.34324	0.39515	249.346	116.441	-1.09854	0.5248
CPAR2_108030	13.3659	23.6352	0.822381	0.40265	12.6418	32.3871	1.35721	0.21305
CPAR2_108040	26.3888	53.8699	1.02955	0.2962	24.9592	84.9265	1.76664	0.1221
CPAR2_108050	10.1272	20.5021	1.01754	0.30025	9.57853	17.2411	0.847978	0.4235
CPAR2_108060	4.11677	3.76593	-0.128509	0.91255	3.89375	18.1391	2.21987	0.0658
CPAR2_108070	4.67217	2.86619	-0.704955	0.56455	4.41906	10.2229	1.21	0.30035
CPAR2_108080	25.5438	40.8577	0.677636	0.4839	24.16	50.3541	1.05949	0.3222
CPAR2_108090	33.2277	44.8956	0.434188	0.6511	31.4276	39.5415	0.331333	0.75695
CPAR2_108100	13.5192	63.4553	2.23073	0.05105	12.7868	59.0797	2.208	0.091
CPAR2_108120	95.1121	59.3164	-0.681199	0.4967	89.9595	42.8405	-1.0703	0.32765
CPAR2_108130	2.37248	1.00583	-1.23801	0.3699	2.24395	1.91174	-0.231155	0.86085
CPAR2_108140	192.755	99.3064	-0.956808	0.3581	182.312	128.815	-0.501114	0.6909
CPAR2_108150	24.6867	7.11211	-1.79538	0.2861	23.3493	14.2089	-0.716582	0.647
CPAR2_108170	8.44871	10.0273	0.247128	0.79695	7.99101	13.9862	0.807552	0.4524
CPAR2_108180	59.6039	68.8804	0.208687	0.8462	56.3749	88.0564	0.643373	0.6259
CPAR2_108190	107.637	52.3183	-1.04079	0.35455	101.806	56.0226	-0.861741	0.5273
CPAR2_108200	729.097	566.721	-0.36347	0.70865	689.598	429.651	-0.682592	0.53335
CPAR2_108210	11.3501	17.0205	0.58457	0.5532	10.7352	15.4995	0.52987	0.6194
CPAR2_108220	10.1537	5.79514	-0.809097	0.4498	9.60367	7.34518	-0.386789	0.72815
CPAR2_108230	85.2475	0.4937	-7.43188	0.0604	80.6293	3.41766	-4.56022	0.00275
CPAR2_108240	0	0	0	1	0	0	0	1
CPAR2_108260	52.2302	129.539	1.31043	0.1948	49.4007	127.815	1.37145	0.22215
CPAR2_108270	9.01421	28.2384	1.64739	0.10965	8.52587	32.8381	1.94545	0.103
CPAR2_108280	734.98	201.406	-1.8676	0.1577	695.163	599.498	-0.213597	0.9002
CPAR2_108290	104.23	127.167	0.286951	0.76535	98.5837	84.5832	-0.220977	0.83325
CPAR2_108300	49.3917	52.747	0.0948226	0.92385	46.7159	32.8083	-0.509853	0.6414
CPAR2_108310	0	0	0	1	0	0	0	1
CPAR2_108320	0.25246	0	-inf	1	0.238784	0.108497	-1.13805	1
CPAR2_108330	674.654	344.155	-0.97109	0.323	638.1	165.199	-1.94958	0.08845
CPAR2_108340	0.697809	0.443497	-0.65391	0.69105	0.660006	24.9508	5.24047	0.0125
CPAR2_108350	4.17523	0.89447	-2.22275	0.1185	3.94904	1.27015	-1.6365	0.24315
CPAR2_108360	1.7752	0.0685166	-4.69539	0.2171	1.67903	0.0301149	-5.80101	0.2508
CPAR2_108370	7.56797	49.8116	2.7185	0.01265	7.15798	84.4722	3.56085	0.00685
CPAR2_108380	21.5479	48.1833	1.16099	0.2419	20.3806	95.076	2.22189	0.0834
CPAR2_108390	41.2686	39.3941	-0.0670676	0.9462	39.0329	27.415	-0.509727	0.64945
CPAR2_108400	79.6132	80.4802	0.0156257	0.9903	75.3002	60.9749	-0.304439	0.8317
CPAR2_108410	11.6354	9.53399	-0.287366	0.76415	11.005	14.5611	0.403955	0.7011
CPAR2_108420	172.967	290.535	0.748212	0.4985	163.597	255.851	0.645158	0.63215
CPAR2_108430	416.134	161.852	-1.36237	0.2224	393.59	150.283	-1.38901	0.29025
CPAR2_108440	1040.53	537.505	-0.952965	0.406	984.158	295.397	-1.73623	0.1605
CPAR2_108450	78.0831	231.933	1.57062	0.1489	73.853	110.118	0.576325	0.61475
CPAR2_108460	530.022	1627.19	1.61826	0.1892	501.308	1569.13	1.6462	0.25925
CPAR2_108470	22.3526	36.2944	0.699306	0.47355	21.1416	20.6526	-0.0337643	0.975
CPAR2_108480	96.7073	119.962	0.31088	0.7509	91.4682	72.2662	-0.339949	0.74895
CPAR2_108490	148.793	78.4685	-0.923119	0.3611	140.732	105.328	-0.418056	0.7244
CPAR2_108500	73.4394	74.0198	0.0113568	0.99115	69.4609	44.5081	-0.642134	0.589
CPAR2_108510	44.2136	25.686	-0.783508	0.48745	41.8184	26.466	-0.659998	0.5815
CPAR2_108520	38.8755	30.1336	-0.367489	0.70405	36.7694	24.4653	-0.587768	0.5855
CPAR2_108530	358.566	113.465	-1.65999	0.14955	339.141	73.2259	-2.21146	0.0977
CPAR2_108540	10.7268	9.20933	-0.220048	0.82925	10.1457	8.20792	-0.305773	0.7817
CPAR2_108550	21.6844	26.4522	0.28673	0.77435	20.5097	17.4733	-0.231155	0.8373
CPAR2_108560	3214.95	1758.61	-0.870356	0.643	3040.78	1433.8	-1.08459	0.619
CPAR2_108570	5.30266	9.14193	0.785781	0.4203	5.0154	12.1124	1.27205	0.2413
CPAR2_108580	101.254	177.123	0.806783	0.4431	95.7679	114.306	0.255286	0.82655
CPAR2_108590	2537.69	1637.68	-0.631867	0.70945	2400.21	1265.81	-0.923107	0.6286
CPAR2_108600	12.9051	62.1529	2.26788	0.03065	12.206	93.0361	2.9302	0.0204
CPAR2_108610	97.8401	117.349	0.26231	0.79105	92.5396	60.2219	-0.619784	0.5635
CPAR2_108620	14.5354	14.2443	-0.0291904	0.97855	13.748	15.8829	0.208259	0.8502
CPAR2_108630	22.8127	11.9535	-0.932404	0.34755	21.5768	19.8125	-0.123071	0.90755
CPAR2_108640	57.2257	39.4937	-0.535042	0.581	54.1256	50.9913	-0.0860611	0.9362
CPAR2_108650	61.7308	130.65	1.08164	0.27405	58.3866	111.567	0.934196	0.40245
CPAR2_108660	12.7747	28.0422	1.1343	0.2501	12.0827	27.1402	1.16749	0.2806
CPAR2_108670	84.6037	83.0624	-0.0265247	0.9778	80.0204	94.3529	0.2377	0.84585
CPAR2_108680	68.2748	78.8193	0.207196	0.83435	64.576	70.3099	0.122729	0.91335
CPAR2_108690	51.7521	158.524	1.61501	0.13455	48.9485	534.162	3.44794	0.03635
CPAR2_108700	25.2045	17.0669	-0.562487	0.5589	23.8391	15.6101	-0.610854	0.56375
CPAR2_108710	130.179	143.621	0.141774	0.8846	123.127	114.243	-0.108037	0.9216
CPAR2_108720	502.405	112.901	-2.15379	0.15395	475.188	226.454	-1.06928	0.5583
CPAR2_108740	106.629	243.088	1.18888	0.3416	100.852	265.308	1.39542	0.3553
CPAR2_108750	26.567	51.827	0.964069	0.37455	25.1278	45.2581	0.848893	0.5071
CPAR2_108760	15.8055	142.981	3.17733	0.00825	14.9492	135.41	3.17919	0.0207
CPAR2_108770	14.8659	58.3394	1.97246	0.0544	14.0606	43.4089	1.62634	0.14545
CPAR2_108790	381.848	133.087	-1.52062	0.2326	361.162	79.7541	-2.17902	0.1404
CPAR2_108800	25.7381	37.42	0.539904	0.57655	24.3438	27.8298	0.19308	0.8548
CPAR2_108810	24.0094	15.0803	-0.67093	0.4948	22.7087	2219.34	6.61074	0.0067
CPAR2_108820	25.8301	30.6955	0.248972	0.7991	24.4308	38.0717	0.640017	0.60425
CPAR2_108830	6.12458	13.9507	1.18766	0.2313	5.79279	17.2751	1.57637	0.1541
CPAR2_108840	19.5161	21.0322	0.10793	0.91145	18.4589	20.7493	0.168749	0.87005
CPAR2_108850	8.44694	10.8259	0.357992	0.71385	7.98934	12.5994	0.65721	0.53485
CPAR2_108860	0	0	0	1	0	0	0	1
CPAR2_108870	19.4922	17.5401	-0.152236	0.8799	18.4362	18.0525	-0.0303432	0.9774
CPAR2_108880	59.8627	34.7243	-0.785711	0.4249	56.6197	33.3503	-0.763603	0.49495
CPAR2_108890	31.5754	41.5714	0.39679	0.6936	29.8649	34.2228	0.19651	0.8715
CPAR2_108900	117.94	89.3988	-0.399731	0.69235	111.551	81.3872	-0.454832	0.7053
CPAR2_108910	86.6005	87.1687	0.00943492	0.99155	81.909	158.844	0.955519	0.4332
CPAR2_108915	42.1741	95.7761	1.18331	0.3755	39.8894	68.4062	0.778123	0.5881
CPAR2_108920	63.7397	186.478	1.54874	0.12755	60.2866	202.994	1.75153	0.11825
CPAR2_108930	80.1741	43.1396	-0.894125	0.35975	75.8307	46.5228	-0.704844	0.50815
CPAR2_108940	11.2679	9.06854	-0.313274	0.74565	10.6574	17.5299	0.717958	0.5035
CPAR2_108950	689.3	1308.93	0.925183	0.40805	651.958	917.354	0.4927	0.7027
CPAR2_108960	115.394	76.8318	-0.586796	0.54205	109.143	65.65	-0.73335	0.48575
CPAR2_108970	130.586	94.3671	-0.468641	0.63975	123.511	65.7768	-0.908993	0.4171
CPAR2_108980	88.7856	84.3275	-0.0743226	0.93825	83.9757	70.3418	-0.255589	0.80405
CPAR2_108990	837.081	604.165	-0.470424	0.72065	791.476	905.793	0.194635	0.9015
CPAR2_109000	455.089	160.249	-1.50584	0.2468	430.435	114.376	-1.91201	0.21465
CPAR2_109010	7472.54	184.292	-5.34154	0.0095	7067.72	154.359	-5.51688	0.0144
CPAR2_109020	766.58	473.828	-0.694073	0.5686	725.051	482.855	-0.586494	0.68305
CPAR2_109030	46.5347	67.2145	0.530467	0.5837	44.0137	36.1148	-0.285362	0.7831
CPAR2_109040	91.82	64.2292	-0.515578	0.59385	86.8457	80.7631	-0.104759	0.9234
CPAR2_109050	0	0	0	1	0	0	0	1
CPAR2_109060	14.6517	30.5267	1.059	0.28595	13.858	42.4364	1.61458	0.1636
CPAR2_109070	132.07	65.4498	-1.01285	0.3108	124.916	48.5393	-1.36373	0.21265
CPAR2_109080	20.5535	32.1531	0.645576	0.5042	19.44	60.7998	1.64504	0.15935
CPAR2_109090	6.48709	7.50851	0.210956	0.82975	6.13565	9.1619	0.578429	0.58145
CPAR2_109100	3.18801	1.4136	-1.17328	0.37105	3.01531	2.22239	-0.440189	0.73485
CPAR2_109110	132.82	28.7392	-2.20838	0.03755	125.624	31.5505	-1.99338	0.0782
CPAR2_109120	56.5046	74.1192	0.391479	0.6935	53.4435	69.3495	0.37587	0.7486
CPAR2_109130	212.686	192.032	-0.147378	0.8778	201.164	186.241	-0.111194	0.9166
CPAR2_109140	22.9141	16.3595	-0.486105	0.63915	21.6727	18.8057	-0.204706	0.85385
CPAR2_109150	738.025	864.724	0.228571	0.88545	698.043	822.658	0.236978	0.89345
CPAR2_109160	38.4853	42.0156	0.126615	0.8962	36.4004	31.0714	-0.228368	0.83085
CPAR2_109170	3046.17	7280.69	1.25708	0.32355	2881.15	3832.7	0.41172	0.76845
CPAR2_109180	3.3425	24.8521	2.89437	0.0178	3.16142	50.0969	3.98608	0.0062
CPAR2_109190	7.15181	14.6082	1.03039	0.3098	6.76437	18.3207	1.43744	0.1916
CPAR2_109200	13.5196	32.0281	1.24428	0.21265	12.7872	15.9326	0.317282	0.7716
CPAR2_109210	81.0071	84.3804	0.058859	0.95335	76.6186	41.7136	-0.877179	0.42475
CPAR2_109220	143.313	201.714	0.493148	0.6798	135.549	294.96	1.12171	0.4549
CPAR2_109230	38.7016	13.4419	-1.52566	0.1323	36.605	15.2505	-1.26318	0.26945
CPAR2_109240	37.6914	59.6872	0.663185	0.5003	35.6495	47.2566	0.406633	0.70815
CPAR2_109250	1487.73	3204.12	1.10682	0.50975	1407.13	2061.02	0.550601	0.767
CPAR2_109260	2246.29	1307.34	-0.780904	0.6132	2124.6	535.213	-1.989	0.24485
CPAR2_109270	4.60941	2.62907	-0.810029	0.492	4.3597	6.53237	0.583379	0.61475
CPAR2_109280	893.272	685.298	-0.382367	0.7719	844.88	504.851	-0.742887	0.6293
CPAR2_109290	87.2518	109.927	0.333294	0.76065	82.525	109.055	0.402149	0.75465
CPAR2_109300	74.7944	38.0632	-0.974534	0.3302	70.7425	37.7995	-0.904209	0.4375
CPAR2_109310	76.0941	49.6786	-0.615161	0.54055	71.9718	53.8948	-0.417284	0.72135
CPAR2_109320	8.65087	6.26898	-0.464614	0.63465	8.18222	7.51469	-0.122779	0.90805
CPAR2_109330	19.8416	20.7115	0.0619059	0.95645	18.7667	15.5562	-0.270683	0.8289
CPAR2_109340	58.9249	134.385	1.18942	0.22775	55.7327	110.858	0.992114	0.35955
CPAR2_109350	91.2507	163.045	0.837366	0.39145	86.3073	131.273	0.605012	0.5745
CPAR2_109360	75.1496	93.255	0.311416	0.8053	71.0784	92.8856	0.386044	0.79175
CPAR2_109370	77.7131	161.089	1.05162	0.29265	73.5031	103.529	0.494158	0.64965
CPAR2_109380	140.122	28.9401	-2.27554	0.0244	132.531	165.946	0.324389	0.76135
CPAR2_109390	3.17384	29.3998	3.2115	0.0193	3.0019	62.1332	4.37142	0.00465
CPAR2_109400	0.123994	0	-inf	1	0.117277	0	-inf	1
CPAR2_109410	35.1608	55.5948	0.66098	0.5175	33.256	47.865	0.525356	0.6578
CPAR2_109420	870.977	1103.36	0.341203	0.82235	823.793	800.184	-0.0419505	0.97965
CPAR2_109430	127.29	174.855	0.458037	0.6381	120.394	105.097	-0.196041	0.84855
CPAR2_109440	6.37165	14.168	1.1529	0.2398	6.02647	8.85534	0.555234	0.5976
CPAR2_109450	57.0154	35.9006	-0.667344	0.4975	53.9266	60.1181	0.156802	0.8864
CPAR2_109460	0	0	0	1	0	0	0	1
CPAR2_109470	2.75623	15.9249	2.53051	0.05705	2.60691	30.4205	3.54463	0.0173
CPAR2_109480	228.929	247.574	0.112961	0.91865	216.527	246.599	0.187621	0.88715
CPAR2_109490	756.74	194.116	-1.96288	0.14965	715.744	174.197	-2.03873	0.20415
CPAR2_109500	108.584	64.2249	-0.757605	0.4692	102.701	213.819	1.05793	0.4477
CPAR2_109510	39.1676	43.6416	0.156043	0.87405	37.0457	57.6228	0.637334	0.58395
CPAR2_109520	65.1455	142.617	1.1304	0.307	61.6163	118.874	0.948053	0.4583
CPAR2_109530	111.344	123.053	0.144256	0.88345	105.312	71.4048	-0.56057	0.62555
CPAR2_109540	27.8539	50.3059	0.852846	0.38645	26.345	36.5644	0.472912	0.6661
CPAR2_109545	38.9722	39.6427	0.0246095	0.9876	36.8609	20.4226	-0.851928	0.64825
CPAR2_109550	31.5868	29.7818	-0.0848889	0.94355	29.8756	20.7551	-0.525497	0.68855
CPAR2_109560	202.221	120.243	-0.749978	0.5219	191.266	101.78	-0.910128	0.5126
CPAR2_109570	52.1627	52.5974	0.0119726	0.9917	49.3369	38.476	-0.358705	0.7312
CPAR2_109580	15.8339	29.7352	0.909156	0.3537	14.9761	18.6872	0.31939	0.76535
CPAR2_109590	12.7007	116.679	3.19956	0.0153	12.0127	127.194	3.4044	0.0292
CPAR2_109600	30.0941	35.0508	0.219966	0.82295	28.4638	19.0765	-0.577331	0.5967
CPAR2_109610	107.784	214.628	0.993689	0.3833	101.945	272.94	1.42079	0.30785
CPAR2_109620	46.9868	84.0065	0.838245	0.4057	44.4413	45.448	0.0323144	0.978
CPAR2_109630	1182.28	3585.14	1.60046	0.3081	1118.23	2045.82	0.871459	0.61725
CPAR2_109640	6.38455	61.1226	3.25905	0.00995	6.03867	52.2077	3.11196	0.0179
CPAR2_109650	43.7213	86.1962	0.979287	0.3251	41.3528	93.1521	1.1716	0.30815
CPAR2_109660	2772.25	1437.34	-0.947656	0.6273	2622.07	824.732	-1.66871	0.44345
CPAR2_109670	5.62119	18.2844	1.70166	0.10175	5.31667	9.75937	0.876266	0.43275
CPAR2_109680	7.51532	5.01897	-0.582443	0.54685	7.10818	3.41479	-1.05769	0.3192
CPAR2_109690	66.0807	15.033	-2.1361	0.0394	62.5009	16.5729	-1.91505	0.09715
CPAR2_109700	69.8857	68.5901	-0.0269969	0.97755	66.0997	44.6808	-0.56499	0.5981
CPAR2_109710	211.276	114.584	-0.882729	0.37195	199.83	67.9168	-1.55694	0.16355
CPAR2_109720	80.1486	52.9849	-0.597095	0.5334	75.8066	40.7227	-0.896491	0.3945
CPAR2_109730	43.1644	27.9963	-0.624605	0.52085	40.826	23.8957	-0.772734	0.46865
CPAR2_109740	117.944	82.4879	-0.515846	0.59955	111.554	60.0154	-0.894343	0.40755
CPAR2_109750	71.3683	48.4923	-0.557527	0.58375	67.5019	21.9921	-1.61794	0.16515
CPAR2_109760	7.30556	19.5317	1.41875	0.16255	6.90979	26.3771	1.93257	0.091
CPAR2_109770	44.2351	12.6337	-1.80791	0.0832	41.8387	25.3636	-0.722081	0.4979
CPAR2_109780	65.9831	15.4394	-2.09548	0.0441	62.4086	32.3623	-0.947432	0.4188
CPAR2_109790	2.56912	5.9732	1.21723	0.2753	2.42994	9.09002	1.90336	0.11155
CPAR2_109800	70.7602	323.649	2.19342	0.1112	66.9268	272.775	2.02705	0.19925
CPAR2_109810	2.6693	19.6232	2.87803	0.0173	2.52469	28.9763	3.52069	0.0095
CPAR2_109830	27.0312	50.3196	0.896495	0.36105	25.5668	59.2827	1.21334	0.26345
CPAR2_109840	20.8559	30.3463	0.541064	0.57575	19.7261	37.0098	0.907803	0.4029
CPAR2_109850	81.0621	133.535	0.720123	0.49465	76.6706	101.326	0.402265	0.73985
CPAR2_109860	18.1261	19.4608	0.102505	0.91935	17.1441	16.2281	-0.0792158	0.946
CPAR2_109870	563.812	168.656	-1.74113	0.16015	533.268	69.8395	-2.93275	0.04795
CPAR2_109880	66.5095	39.0189	-0.769387	0.4382	62.9064	26.8241	-1.22968	0.26925
CPAR2_109890	48.5048	89.9015	0.890217	0.3656	45.8771	54.6238	0.251756	0.81105
CPAR2_109900	17.6082	57.7022	1.71238	0.09235	16.6543	31.8842	0.93695	0.37725
CPAR2_109910	79.9836	37.472	-1.09389	0.264	75.6506	67.2939	-0.168875	0.87795
CPAR2_109920	9.17729	15.4634	0.752715	0.4518	8.68012	20.6924	1.25331	0.2533
CPAR2_109930	49.6823	4.88937	-3.34501	0.0045	46.9908	7.65324	-2.61824	0.0275
CPAR2_109940	190.44	281.898	0.565838	0.56945	180.123	179.032	-0.00876268	0.99375
CPAR2_109950	10.4247	36.8612	1.8221	0.07645	9.85992	48.55	2.29982	0.0598
CPAR2_109960	26.9592	43.3005	0.683605	0.47805	25.4987	32.6544	0.356853	0.73415
CPAR2_109970	563.211	639.261	0.18273	0.86355	532.699	505.053	-0.0768867	0.9521
CPAR2_109980	10.9537	21.6381	0.982157	0.3247	10.3603	27.6562	1.41654	0.20535
CPAR2_109990	49.3412	132.71	1.42741	0.1972	46.6681	83.8243	0.84493	0.4955
CPAR2_110000	260.395	249.903	-0.0593296	0.95665	246.288	202.067	-0.285511	0.80955
CPAR2_110010	46.9487	1188.8	4.66228	0.00145	44.4017	102.72	1.21004	0.38565
CPAR2_110020	15.5969	15.4107	-0.0173281	0.98575	14.752	24.5196	0.73303	0.51885
CPAR2_110030	113.803	154.997	0.445706	0.66755	107.638	122.961	0.192021	0.86265
CPAR2_110040	47.657	103.346	1.11672	0.26245	45.0752	168.107	1.89897	0.09585
CPAR2_110050	19.9183	15.7518	-0.338575	0.7249	18.8392	13.4047	-0.490993	0.63405
CPAR2_110060	2.68946	15.4612	2.52326	0.04115	2.54376	44.4577	4.1274	0.0065
CPAR2_110070	32.2331	33.3172	0.0477268	0.9608	30.4869	35.305	0.211683	0.84295
CPAR2_110080	60.7724	130.644	1.10416	0.2727	57.4801	138.96	1.27353	0.2732
CPAR2_110090	156.525	65.7336	-1.25169	0.22015	148.045	286.947	0.954746	0.3762
CPAR2_110100	195.494	110.584	-0.821978	0.42175	184.903	96.3946	-0.939748	0.43995
CPAR2_110110	2357.07	751.965	-1.64825	0.21415	2229.37	488.548	-2.19007	0.1512
CPAR2_110120	13.0772	21.4315	0.712676	0.475	12.3688	20.3055	0.715169	0.50155
CPAR2_110130	21.0752	24.7193	0.230093	0.8099	19.9335	22.9825	0.205342	0.84695
CPAR2_110140	76.697	233.262	1.60471	0.13085	72.542	176.304	1.28118	0.2645
CPAR2_110150	44.0017	29.7045	-0.566874	0.55925	41.6179	29.5581	-0.49365	0.6434
CPAR2_110160	39.4223	13.3752	-1.55946	0.1188	37.2867	9.15101	-2.02666	0.07825
CPAR2_110170	19.7089	17.8588	-0.14221	0.89075	18.6412	19.4227	0.0592557	0.9592
CPAR2_110180	44.9733	36.5466	-0.299331	0.7648	42.5369	24.7145	-0.783358	0.4722
CPAR2_110190	317.897	190.158	-0.741358	0.48295	300.675	143.553	-1.06662	0.3946
CPAR2_110200	40.1293	40.0408	-0.00318426	0.99705	37.9553	42.7143	0.170415	0.8845
CPAR2_110210	229.897	287.781	0.323987	0.79865	217.442	270.072	0.312714	0.8282
CPAR2_110220	152.237	84.5017	-0.849267	0.4433	143.99	111.865	-0.364206	0.78735
CPAR2_110230	102.261	66.6042	-0.618571	0.52675	96.7211	55.1514	-0.810434	0.46135
CPAR2_110240	49.6811	34.432	-0.528947	0.6008	46.9896	47.5039	0.015703	0.98985
CPAR2_110250	9.19779	61.3077	2.73671	0.02785	8.69951	97.1974	3.48191	0.0123
CPAR2_110260	16.5568	30.9459	0.902321	0.3723	15.6599	37.845	1.27303	0.30225
CPAR2_110270	24.6861	22.0002	-0.166183	0.86125	23.3487	22.9443	-0.0252099	0.98145
CPAR2_110280	34.1028	63.6145	0.899467	0.35195	32.2544	30.5068	-0.0803657	0.9355
CPAR2_110290	1448.66	3839.41	1.40617	0.412	1370.18	2545.52	0.893596	0.64255
CPAR2_110300	50.5425	34.1484	-0.565681	0.60525	47.8044	28.2951	-0.756589	0.56485
CPAR2_110310	1370.76	3223.46	1.23363	0.4042	1296.5	1962.73	0.598238	0.70905
CPAR2_110320	234.164	343.574	0.553101	0.661	221.479	338.216	0.610775	0.67895
CPAR2_110330	47.0071	73.7019	0.648825	0.55515	44.4605	81.9045	0.881418	0.50725
CPAR2_110340	110.933	91.9802	-0.2703	0.80085	104.924	69.0855	-0.602886	0.62955
CPAR2_110350	106.663	66.5727	-0.680053	0.4856	100.884	40.1937	-1.32766	0.223
CPAR2_110360	12.6715	17.2238	0.442814	0.64235	11.985	17.4154	0.539129	0.61255
CPAR2_110370	44.0599	56.1985	0.351064	0.7283	41.673	47.1233	0.177327	0.87755
CPAR2_110380	28.7624	34.4045	0.258411	0.78725	27.2041	22.7872	-0.255599	0.8089
CPAR2_110390	9.05091	19.554	1.11133	0.2573	8.56058	15.065	0.815418	0.45205
CPAR2_110400	12.6619	69.7087	2.46084	0.01985	11.976	195.873	4.0317	0.01
CPAR2_110410	29.2005	28.3658	-0.0418396	0.9671	27.6186	28.6482	0.0528072	0.96165
CPAR2_110420	33.1192	45.4318	0.456033	0.64075	31.325	41.444	0.403848	0.7035
CPAR2_110430	56.6149	15.163	-1.90063	0.068	53.5478	4.80571	-3.47801	0.0094
CPAR2_110440	27.1418	27.42	0.0147106	0.9879	25.6714	30.7889	0.262248	0.8103
CPAR2_110450	59.703	40.5934	-0.556557	0.5647	56.4686	53.1252	-0.0880524	0.93405
CPAR2_110460	114	51.6058	-1.14343	0.25035	107.824	59.9995	-0.84566	0.45235
CPAR2_110470	467.166	525.855	0.170729	0.90055	441.858	544.667	0.301792	0.8532
CPAR2_110480	10.1238	10.2301	0.0150674	0.9878	9.57534	11.8705	0.309981	0.77485
CPAR2_110490	11.5451	5.71046	-1.0156	0.32315	10.9196	4.58329	-1.25247	0.27235
CPAR2_200010	60.881	21.3257	-1.5134	0.1343	57.5828	13.6924	-2.07227	0.0756
CPAR2_200020	34.1668	12.2643	-1.47813	0.13755	32.3158	12.1707	-1.40882	0.20025
CPAR2_200030	209.635	177.853	-0.237199	0.80155	198.278	154.944	-0.355782	0.73155
CPAR2_200040	130.041	253.224	0.961444	0.3321	122.996	252.802	1.03939	0.32845
CPAR2_200050	26.0674	35.3713	0.440332	0.6742	24.6552	28.9213	0.230238	0.83985
CPAR2_200060	55.5867	42.0577	-0.402371	0.7989	52.5754	45.9164	-0.195379	0.91025
CPAR2_200070	42.7904	25.7474	-0.732861	0.5877	40.4723	24.3199	-0.734794	0.6599
CPAR2_200080	36.1693	31.283	-0.209386	0.87915	34.2098	24.516	-0.480689	0.7683
CPAR2_200090	50.3998	62.8446	0.318371	0.82255	47.6694	53.3759	0.163124	0.9171
CPAR2_200100	54.4057	25.4823	-1.09426	0.28125	51.4583	23.3814	-1.13805	0.2992
CPAR2_200110	43.1312	82.3786	0.93354	0.4655	40.7946	81.0452	0.99035	0.50235
CPAR2_200120	576.202	160.101	-1.84759	0.1475	544.987	71.722	-2.92573	0.05605
CPAR2_200130	67.0703	98.9252	0.560664	0.56735	63.4368	88.4795	0.480022	0.66515
CPAR2_200140	42.3639	62.6755	0.565068	0.56935	40.0688	93.1219	1.21664	0.28215
CPAR2_200150	21.7955	12.1377	-0.84453	0.39545	20.6147	17.8181	-0.210335	0.83995
CPAR2_200160	136.171	45.6075	-1.57808	0.1154	128.794	36.0922	-1.83531	0.1006
CPAR2_200170	297.04	45.1997	-2.71627	0.03995	280.948	37.8069	-2.89358	0.05805
CPAR2_200180	7.87034	17.7587	1.17403	0.39675	7.44397	16.1963	1.12152	0.4397
CPAR2_200190	36.0916	59.1684	0.713163	0.6099	34.1364	60.3764	0.822674	0.6088
CPAR2_200200	16.5166	15.3278	-0.107767	0.94125	15.6218	16.2629	0.0580265	0.9724
CPAR2_200210	223.542	66.591	-1.74714	0.1182	211.431	53.8964	-1.97193	0.13095
CPAR2_200220	8.61379	1.68219	-2.35631	0.0721	8.14715	2.17283	-1.90672	0.14305
CPAR2_200230	102.395	55.9978	-0.870708	0.3686	96.848	30.8686	-1.64958	0.1396
CPAR2_200240	27.6117	27.1131	-0.0262902	0.97875	26.1158	32.9914	0.337163	0.7789
CPAR2_200250	81.9654	63.3555	-0.371545	0.7031	77.525	48.8815	-0.665373	0.5392
CPAR2_200260	136.395	143.25	0.0707505	0.94275	129.005	93.4725	-0.464817	0.66615
CPAR2_200270	264.289	323.445	0.291405	0.7689	249.971	197.938	-0.336714	0.76
CPAR2_200280	2695.23	583.292	-2.20812	0.19155	2549.22	724.996	-1.81401	0.36335
CPAR2_200290	1735.7	1649.46	-0.0735165	0.95625	1641.66	964.519	-0.767278	0.626
CPAR2_200300	14.9161	23.1738	0.635623	0.52945	14.1081	25.8231	0.872144	0.4238
CPAR2_200310	17.0133	25.1821	0.565734	0.5578	16.0916	18.7972	0.224209	0.82665
CPAR2_200320	42.8331	30.9237	-0.470015	0.62625	40.5127	24.4817	-0.726671	0.49755
CPAR2_200330	12.0306	22.9383	0.931053	0.4066	11.3788	19.8193	0.800554	0.51365
CPAR2_200340	23.1752	15.7066	-0.561213	0.5654	21.9197	18.1541	-0.271932	0.8034
CPAR2_200350	165.942	92.1746	-0.848233	0.40115	156.952	95.5311	-0.716278	0.53675
CPAR2_200360	808.655	578.308	-0.483686	0.69865	764.847	450.094	-0.764944	0.5964
CPAR2_200370	851.925	445.017	-0.936867	0.36815	805.772	303.14	-1.41039	0.24705
CPAR2_200380	13.1117	49.0999	1.90487	0.0646	12.4014	79.0275	2.67185	0.0283
CPAR2_200390	25.2803	24.2815	-0.0581518	0.95205	23.9107	20.3571	-0.232127	0.8252
CPAR2_200400	5.35476	9.0074	0.75029	0.46275	5.06467	13.1136	1.37252	0.2084
CPAR2_200410	63.1981	37.4436	-0.755162	0.4565	59.7744	30.555	-0.968121	0.3761
CPAR2_200420	54.9282	81.9736	0.577611	0.5657	51.9525	91.8621	0.822275	0.49735
CPAR2_200430	46.3646	87.3335	0.913511	0.3589	43.8528	176.946	2.01256	0.08315
CPAR2_200440	91.3429	130.43	0.513914	0.59455	86.3945	62.2249	-0.473447	0.65415
CPAR2_200450	64.056	36.0137	-0.830788	0.4011	60.5859	30.1757	-1.0056	0.35855
CPAR2_200460	46.9707	15.97	-1.55639	0.13505	44.4261	16.6535	-1.41558	0.2033
CPAR2_200470	166.648	171.823	0.0441146	0.9661	157.62	153.316	-0.039948	0.97185
CPAR2_200480	209.797	121.342	-0.789908	0.4402	198.431	79.0522	-1.32776	0.2741
CPAR2_200490	5813.52	3916.19	-0.569962	0.6899	5498.57	2229.1	-1.3026	0.41595
CPAR2_200500	23.9376	7.13535	-1.74622	0.12855	22.6408	3.77451	-2.58456	0.0513
CPAR2_200520	27741.2	8792.09	-1.65775	0.51685	26238.3	1981.62	-3.72692	0.1667
CPAR2_200530	25.9006	8.57359	-1.59502	0.14825	24.4975	9.97156	-1.29674	0.2607
CPAR2_200540	42.4017	28.7147	-0.562336	0.55875	40.1046	30.29	-0.404926	0.70005
CPAR2_200550	7.05477	43.8432	2.63568	0.0151	6.67258	65.3133	3.29106	0.0095
CPAR2_200560	794.264	238.72	-1.7343	0.1954	751.235	225.159	-1.73832	0.2786
CPAR2_200570	103.342	43.8012	-1.23839	0.2106	97.7437	50.9264	-0.94059	0.3873
CPAR2_200580	238.701	113.993	-1.06626	0.31635	225.77	67.1536	-1.74932	0.1684
CPAR2_200590	351.592	257.51	-0.449273	0.68445	332.545	170.824	-0.961037	0.46075
CPAR2_200600	10.2143	22.6079	1.14624	0.24645	9.66096	17.055	0.81996	0.45
CPAR2_200610	528.313	208.982	-1.33801	0.1767	499.692	169.763	-1.55752	0.15755
CPAR2_200620	52.158	60.4552	0.212976	0.8273	49.3324	61.7841	0.3247	0.76345
CPAR2_200630	43.6401	22.6092	-0.948746	0.33285	41.276	26.7362	-0.626509	0.5737
CPAR2_200640	58.8688	474.954	3.01221	0.04315	55.6796	936.968	4.07278	0.04355
CPAR2_200650	2601.21	987.395	-1.39748	0.4619	2460.29	847.659	-1.53727	0.46855
CPAR2_200660	107.673	52.8731	-1.02605	0.31025	101.84	54.9413	-0.890342	0.4591
CPAR2_200670	4.83105	5.14546	0.0909609	0.94565	4.56933	2.81769	-0.697473	0.63515
CPAR2_200680	106.859	79.8415	-0.420492	0.6637	101.07	49.2894	-1.036	0.332
CPAR2_200690	50.6868	234.013	2.20691	0.08345	47.9408	167.018	1.80068	0.19225
CPAR2_200700	12.5197	23.7607	0.924379	0.3513	11.8414	20.8223	0.814288	0.44155
CPAR2_200710	225.199	170.289	-0.403216	0.694	212.999	88.9115	-1.2604	0.2719
CPAR2_200720	39.5429	32.489	-0.283467	0.77205	37.4007	24.4099	-0.6156	0.56155
CPAR2_200730	48.3277	96.9801	1.00484	0.31435	45.7096	97.3258	1.09033	0.35115
CPAR2_200740	19.901	21.2059	0.091627	0.92255	18.8228	16.7137	-0.171449	0.86675
CPAR2_200750	157.119	61.1788	-1.36076	0.2051	148.608	50.7798	-1.54918	0.1724
CPAR2_200760	20.5412	21.8446	0.0887565	0.9323	19.4284	21.7016	0.159635	0.8942
CPAR2_200770	14.0749	29.5453	1.0698	0.2798	13.3124	25.2528	0.92367	0.39315
CPAR2_200780	1937.52	1478.58	-0.389998	0.77375	1832.56	1019.38	-0.846166	0.5807
CPAR2_200790	9.63225	28.2747	1.55357	0.12095	9.11043	31.6287	1.79564	0.1098
CPAR2_200800	92.5746	204.077	1.14043	0.32295	87.5595	234.085	1.4187	0.304
CPAR2_200810	0.179866	0.593556	1.72247	1	0.170121	0.0579742	-1.55308	1
CPAR2_200820	10.1651	0.571419	-4.15293	0.016	9.61444	0.251154	-5.25856	0.04645
CPAR2_200830	25.8263	90.2133	1.8045	0.079	24.4271	109.23	2.16081	0.08705
CPAR2_200840	784.482	328.388	-1.25634	0.3167	741.983	243.241	-1.609	0.27535
CPAR2_200850	108.427	124.949	0.204618	0.8367	102.553	65.1811	-0.653846	0.5605
CPAR2_200860	58.1038	44.3941	-0.388263	0.6894	54.956	33.4685	-0.715475	0.5013
CPAR2_200870	356.792	346.591	-0.0418485	0.9667	337.463	206.264	-0.710235	0.55595
CPAR2_200880	3.20227	7.72991	1.27136	0.2768	3.02879	8.68728	1.52017	0.2206
CPAR2_200890	83.8163	21.8103	-1.94222	0.1219	79.2757	108.76	0.456195	0.6896
CPAR2_200900	7.91828	5.02779	-0.655264	0.6034	7.48931	7.3454	-0.0279922	0.98175
CPAR2_200910	17.3194	8.46726	-1.03242	0.4186	16.3811	12.3653	-0.405741	0.7531
CPAR2_200920	28.9811	33.1703	0.194778	0.84665	27.4111	31.2537	0.189266	0.8634
CPAR2_200930	26.343	32.8724	0.31946	0.7431	24.9159	46.5513	0.901755	0.4009
CPAR2_200940	48.8604	34.2997	-0.510469	0.5924	46.2134	29.9897	-0.623842	0.5529
CPAR2_200950	14.9635	21.4046	0.516472	0.5997	14.1529	30.391	1.10255	0.3073
CPAR2_200960	14.6818	28.975	0.980778	0.31555	13.8865	26.0552	0.907891	0.3922
CPAR2_200970	4.98396	0.522129	-3.25481	0.0501	4.71396	1.13395	-2.05558	0.1405
CPAR2_200980	16.8911	32.066	0.92478	0.58095	15.9761	40.6421	1.34706	0.47765
CPAR2_200990	7.12783	17.9527	1.33266	0.19785	6.74169	17.5135	1.37728	0.20925
CPAR2_201000	148.148	62.1231	-1.25384	0.2026	140.122	93.2913	-0.586871	0.62485
CPAR2_201010	2178.65	325.738	-2.74165	0.04055	2060.62	165.176	-3.641	0.02155
CPAR2_201020	1355.99	348.199	-1.96136	0.11675	1282.53	596.861	-1.10353	0.4618
CPAR2_201030	23.2327	10.1121	-1.20008	0.2293	21.974	12.2965	-0.837553	0.44685
CPAR2_201040	28.4258	58.2239	1.03441	0.2875	26.8858	68.2425	1.34382	0.22045
CPAR2_201050	28.3461	27.3669	-0.0507161	0.95825	26.8105	26.4148	-0.0214502	0.98205
CPAR2_201060	619.228	25.3934	-4.60794	0.00785	585.681	24.5717	-4.57505	0.0168
CPAR2_201070	134.354	75.3813	-0.83376	0.4028	127.075	52.7577	-1.26823	0.2676
CPAR2_201080	105.567	40.6809	-1.37573	0.1716	99.8477	35.3191	-1.49928	0.1782
CPAR2_201090	397.577	221.617	-0.843163	0.44645	376.038	157.865	-1.25219	0.328
CPAR2_201100	18.4609	33.5033	0.859832	0.3784	17.4608	30.0143	0.781532	0.4716
CPAR2_201110	327.968	474.302	0.532254	0.6245	310.2	313.35	0.0145758	0.99085
CPAR2_201120	49.408	34.3671	-0.523717	0.5869	46.7313	30.2105	-0.629341	0.5547
CPAR2_201130	229.695	148.444	-0.629803	0.53295	217.252	161.979	-0.423562	0.7217
CPAR2_201140	8.00789	3.00451	-1.41429	0.3503	7.57407	5.6424	-0.424759	0.762
CPAR2_201150	4.53853	2.97418	-0.60973	0.65545	4.29266	3.05021	-0.492962	0.7285
CPAR2_201160	65.4308	20.2241	-1.6939	0.1864	61.8862	106.668	0.785441	0.4945
CPAR2_201170	102.08	150.003	0.555289	0.61315	96.5498	130.982	0.440024	0.7367
CPAR2_201180	79.2117	95.8769	0.27547	0.78255	74.9205	201.123	1.42465	0.27055
CPAR2_201190	8.24069	10.6644	0.371969	0.80755	7.79426	13.7494	0.818886	0.6001
CPAR2_201200	82.7335	78.7513	-0.0711686	0.9408	78.2515	90.3465	0.207351	0.84325
CPAR2_201210	62.1385	53.6903	-0.210825	0.8284	58.7722	48.2166	-0.285603	0.7889
CPAR2_201220	31.6805	33.8576	0.0958844	0.91935	29.9643	33.1503	0.145778	0.8895
CPAR2_201230	245.957	235.353	-0.0635807	0.95505	232.632	203.349	-0.194095	0.884
CPAR2_201240	172.578	308.091	0.836105	0.4918	163.229	975.074	2.57861	0.135
CPAR2_201250	576.29	321.018	-0.84414	0.42785	545.07	273.953	-0.992514	0.42245
CPAR2_201260	42.1609	60.2315	0.514612	0.59835	39.8769	78.4435	0.976102	0.37095
CPAR2_201270	422.159	271.738	-0.635567	0.6134	399.288	233.301	-0.775235	0.5892
CPAR2_201280	11.624	17.5876	0.597453	0.54355	10.9943	11.5509	0.0712535	0.9472
CPAR2_201290	4509.37	4407.71	-0.0328957	0.98105	4265.07	9746.34	1.19229	0.5257
CPAR2_201300	26.3814	22.3583	-0.238706	0.8054	24.9522	15.2074	-0.714395	0.50945
CPAR2_201310	134.611	188.68	0.487143	0.7502	127.318	172.942	0.441844	0.8114
CPAR2_201320	138.808	87.454	-0.666492	0.68515	131.288	80.9887	-0.696942	0.72825
CPAR2_201330	82.715	59.3461	-0.478995	0.9078	78.2339	47.5568	-0.718143	0.86235
CPAR2_201340	99.6741	245.125	1.29823	0.22795	94.2743	230.128	1.2875	0.30845
CPAR2_201350	116.344	74.5039	-0.64301	0.51325	110.041	48.7676	-1.17405	0.2979
CPAR2_201360	99.2082	172.971	0.801999	0.5328	93.8337	148.536	0.662634	0.6559
CPAR2_201370	134.177	124.08	-0.112874	0.9109	126.908	188.235	0.568751	0.64485
CPAR2_201380	94.4954	100.206	0.0846586	0.92675	89.3762	124.354	0.476494	0.6791
CPAR2_201390	17.284	23.3867	0.436254	0.6535	16.3476	42.1667	1.36702	0.2126
CPAR2_201400	9.64587	17.6735	0.873602	0.3696	9.12331	15.3679	0.752287	0.47835
CPAR2_201410	70.5937	39.2934	-0.845252	0.3822	66.7693	45.7044	-0.546851	0.60475
CPAR2_201420	9.03378	29.6927	1.71671	0.09075	8.54438	29.048	1.76539	0.1108
CPAR2_201430	4.73472	1.64186	-1.52795	0.221	4.47822	5.93874	0.407233	0.7233
CPAR2_201440	22.6195	17.7473	-0.349962	0.71595	21.3941	58.1093	1.44156	0.2008
CPAR2_201450	166.912	115.272	-0.534047	0.59325	157.87	88.0572	-0.842224	0.4745
CPAR2_201460	122.525	70.2041	-0.803449	0.4217	115.887	78.0365	-0.5705	0.62625
CPAR2_201470	105.373	76.4426	-0.463056	0.66665	99.6645	48.5718	-1.03696	0.3869
CPAR2_201480	32.0286	75.8362	1.24353	0.2911	30.2935	74.6307	1.30076	0.3572
CPAR2_201490	130.41	56.5506	-1.20544	0.222	123.345	75.3341	-0.711321	0.5071
CPAR2_201500	13.3695	61.1461	2.19332	0.0355	12.6452	212.905	4.07355	0.00885
CPAR2_201510	98.5423	66.4067	-0.569413	0.5789	93.2038	95.9367	0.0416936	0.9732
CPAR2_201520	10.4273	16.8044	0.688473	0.50315	9.86241	16.5027	0.742693	0.5108
CPAR2_201530	8.33154	17.6293	1.08132	0.2742	7.88018	26.5744	1.75374	0.1134
CPAR2_201540	14.2824	91.0727	2.67278	0.01445	13.5087	270.815	4.32535	0.0095
CPAR2_201550	1093.17	693.769	-0.655991	0.6016	1033.95	296.166	-1.80369	0.2051
CPAR2_201560	16455.8	10843.7	-0.601736	0.82	15564.1	10289.5	-0.597049	0.84325
CPAR2_201570	2821.71	2071.85	-0.445651	0.80475	2668.85	1472.55	-0.857895	0.6743
CPAR2_201580	100.926	63.7934	-0.661825	0.5298	95.4588	38.3833	-1.3144	0.2646
CPAR2_201590	13.0966	24.863	0.924801	0.3475	12.3871	17.2349	0.47649	0.64615
CPAR2_201600	16.383	43.0246	1.39296	0.1766	15.4954	71.4395	2.20488	0.0571
CPAR2_201610	47.0405	29.2968	-0.683158	0.4906	44.4921	21.67	-1.03785	0.35295
CPAR2_201620	103.129	42.6016	-1.27546	0.2184	97.5416	32.4673	-1.58703	0.1635
CPAR2_201630	248.082	98.6791	-1.33	0.26445	234.642	71.0564	-1.72342	0.2165
CPAR2_201640	39.494	27.7999	-0.506554	0.61395	37.3545	16.2634	-1.19966	0.29365
CPAR2_201650	42.8877	19.6899	-1.12311	0.3053	40.5642	13.2427	-1.61501	0.18345
CPAR2_201660	47.3938	99.5337	1.07049	0.2924	44.8263	128.025	1.51401	0.22385
CPAR2_201670	13.0281	13.1974	0.0186261	0.98505	12.3223	16.5655	0.426911	0.6875
CPAR2_201680	46.0889	26.472	-0.799955	0.41775	43.5921	20.6847	-1.0755	0.32875
CPAR2_201690	708.418	342.245	-1.04957	0.3016	670.038	226.987	-1.56164	0.1889
CPAR2_201700	198.486	69.3871	-1.5163	0.1392	187.733	60.0777	-1.64378	0.14245
CPAR2_201710	28.6818	30.252	0.0768968	0.9363	27.128	22.7314	-0.255093	0.8099
CPAR2_201720	54.2944	69.333	0.352739	0.718	51.353	53.2683	0.0528282	0.9594
CPAR2_201730	14.327	23.1142	0.690045	0.4838	13.5508	17.4794	0.367281	0.7355
CPAR2_201740	9.83143	9.83143	8.88178e-16	0.9916	9.29882	8.75758	-0.0865154	0.94925
CPAR2_201750	100.305	666.676	2.73259	0.00765	94.8693	640.359	2.75487	0.0182
CPAR2_201760	41.903	46.803	0.15955	0.8848	39.6329	37.6521	-0.0739698	0.9555
CPAR2_201770	32.7046	36.9707	0.176889	0.86265	30.9328	25.9267	-0.254701	0.83425
CPAR2_201780	10.0699	24.8344	1.3023	0.1952	9.52433	21.2527	1.15796	0.2805
CPAR2_201790	18.532	23.1832	0.323059	0.73765	17.5281	32.4944	0.890523	0.40735
CPAR2_201800	70.9345	36.2315	-0.969242	0.3493	67.0917	34.9357	-0.941432	0.43475
CPAR2_201810	65.9411	9.03314	-2.86788	0.01235	62.3687	16.3128	-1.93482	0.08355
CPAR2_201820	25.6328	129.662	2.33869	0.02815	24.2442	102.253	2.07643	0.07365
CPAR2_201830	7.6346	32.0949	2.07172	0.0497	7.22101	47.8994	2.72974	0.02615
CPAR2_201840	931.54	1511.07	0.697883	0.5418	881.075	976.528	0.148397	0.9118
CPAR2_201850	40.4126	28.1902	-0.519609	0.5941	38.2233	39.2185	0.0370829	0.97095
CPAR2_201860	41.5878	35.5582	-0.225975	0.8121	39.3348	43.9338	0.159527	0.87975
CPAR2_201870	2.09977	37.8137	4.17061	0.0145	1.98602	82.1428	5.37018	0.008
CPAR2_201880	13.2738	42.0701	1.66422	0.1037	12.5547	83.8977	2.74041	0.03935
CPAR2_201890	35.8715	41.931	0.225179	0.8391	33.9282	32.6868	-0.0537768	0.96455
CPAR2_201900	7.90382	0.65493	-3.59314	0.0295	7.47563	4.23153	-0.821016	0.48845
CPAR2_201910	7.7707	3.58192	-1.11731	0.40635	7.34973	4.00744	-0.875011	0.524
CPAR2_201920	11.7326	12.1143	0.0461884	0.9633	11.097	20.8344	0.908795	0.3973
CPAR2_201930	77.8317	94.7766	0.284173	0.76835	73.6152	186.499	1.34109	0.2668
CPAR2_201940	7.74224	11.1935	0.531832	0.5892	7.32281	13.3843	0.87007	0.4105
CPAR2_201950	44.6303	48.9237	0.132511	0.88975	42.2125	30.0375	-0.490904	0.6449
CPAR2_201960	7.32666	3.25629	-1.16993	0.3888	6.92975	2.36153	-1.55308	0.29645
CPAR2_201970	29.4008	52.7325	0.842838	0.3952	27.808	48.6382	0.806587	0.45425
CPAR2_201980	33.9895	23.4777	-0.5338	0.5841	32.1482	22.2443	-0.531299	0.61225
CPAR2_201990	373.144	138.665	-1.42813	0.21085	352.929	77.0857	-2.19484	0.10575
CPAR2_202000	17.8027	42.9053	1.26906	0.204	16.8382	34.8902	1.05108	0.34205
CPAR2_202010	234.95	256.28	0.125364	0.9012	222.222	162.973	-0.447369	0.7028
CPAR2_202020	78.6984	62.1374	-0.340874	0.72295	74.435	53.7876	-0.468709	0.65475
CPAR2_202030	341.624	265.611	-0.363095	0.7141	323.117	157.485	-1.03684	0.36985
CPAR2_202040	67.6168	87.992	0.379991	0.6977	63.9537	56.5857	-0.176591	0.8661
CPAR2_202050	11.6917	20.9137	0.838958	0.39735	11.0583	12.8867	0.220748	0.8349
CPAR2_202070	99.2535	76.3461	-0.378564	0.70595	93.8765	56.1587	-0.741255	0.49295
CPAR2_202080	775.897	468.986	-0.72632	0.45615	733.863	316.847	-1.21173	0.26105
CPAR2_202090	30.1026	2.14232	-3.81264	0.00755	28.4718	4.05301	-2.81247	0.0294
CPAR2_202100	20.8392	48.4488	1.21716	0.23985	19.7102	59.1466	1.58535	0.20185
CPAR2_202110	28.1964	75.5823	1.42254	0.15445	26.6689	145.799	2.45075	0.03855
CPAR2_202120	87.6565	31.4427	-1.47914	0.148	82.9077	52.6578	-0.654859	0.5916
CPAR2_202130	413.175	128.988	-1.67952	0.19265	390.791	121.879	-1.68095	0.2697
CPAR2_202140	184.425	282.181	0.613586	0.59925	174.434	262.849	0.591553	0.67275
CPAR2_202150	224.249	145.994	-0.619188	0.6087	212.1	100.876	-1.07216	0.4515
CPAR2_202160	37.19	43.7695	0.235012	0.8099	35.1752	57.8045	0.716621	0.543
CPAR2_202170	19.9057	63.9622	1.68403	0.0997	18.8274	93.5997	2.31367	0.065
CPAR2_202180	38.6603	62.1631	0.685206	0.48695	36.5659	97.0049	1.40756	0.2305
CPAR2_202190	129.707	48.7275	-1.41245	0.15655	122.68	62.2272	-0.979283	0.38655
CPAR2_202200	25.9084	107.567	2.05374	0.05025	24.5048	92.1138	1.91035	0.10315
CPAR2_202210	16.6061	42.7424	1.36396	0.17395	15.7065	26.6214	0.761232	0.47935
CPAR2_202220	27.7711	26.3743	-0.0744497	0.9397	26.2666	29.7202	0.178214	0.87695
CPAR2_202230	19.7816	19.5685	-0.0156262	0.9878	18.71	42.1682	1.17235	0.282
CPAR2_202240	1342.61	3496.42	1.38084	0.3842	1269.88	2053.72	0.693553	0.689
CPAR2_202250	265.763	469.769	0.821814	0.5659	251.365	353.661	0.492583	0.7654
CPAR2_202260	56.2985	84.6836	0.588985	0.57225	53.2486	72.843	0.452047	0.71715
CPAR2_202270	78.1487	105.271	0.429813	0.6562	73.915	69.505	-0.0887504	0.9341
CPAR2_202280	355.542	144.43	-1.29965	0.1922	336.28	85.4333	-1.97679	0.0856
CPAR2_202290	58.7948	87.0331	0.565874	0.5842	55.6097	80.0779	0.526068	0.6666
CPAR2_202300	17.8667	15.2211	-0.231201	0.91205	16.8987	15.0526	-0.166901	0.9497
CPAR2_202310	25.895	21.9891	-0.235885	0.8388	24.4922	23.3559	-0.0685365	0.95995
CPAR2_202320	56.229	87.8741	0.644124	0.50245	53.1821	64.1914	0.271441	0.79275
CPAR2_202330	45.2059	103.81	1.19936	0.2315	42.7569	85.5927	1.00133	0.3599
CPAR2_202340	210.845	171.188	-0.300604	0.788	199.422	152.123	-0.390591	0.77705
CPAR2_202350	109.114	76.0989	-0.519883	0.60745	103.202	63.4511	-0.70176	0.55935
CPAR2_202360	41.1728	39.9953	-0.0418612	0.9641	38.9423	45.5438	0.225918	0.82505
CPAR2_202370	150.133	130.457	-0.202672	0.83875	142	102.011	-0.477167	0.6595
CPAR2_202380	15.8831	20.9657	0.400538	0.68295	15.0227	19.7442	0.39429	0.70375
CPAR2_202390	74.1916	101.696	0.454941	0.64465	70.1724	71.2008	0.020991	0.9824
CPAR2_202400	2.91234	22.5166	2.95074	0.02935	2.75457	40.3911	3.87414	0.0099
CPAR2_202410	8.85629	11.638	0.394068	0.7155	8.3765	15.9778	0.931652	0.40665
CPAR2_202420	23.1992	7.22066	-1.68387	0.10355	21.9424	26.2798	0.260238	0.8067
CPAR2_202430	15.0465	27.8231	0.886858	0.35985	14.2313	23.2032	0.705253	0.5165
CPAR2_202440	71.5104	68.4723	-0.0626327	0.9517	67.6364	55.421	-0.287365	0.8021
CPAR2_202450	1.42467	5.89125	2.04795	0.113	1.34748	112.146	6.37897	0.0003
CPAR2_202460	449.481	280.36	-0.68098	0.48215	425.131	419.198	-0.0202767	0.9844
CPAR2_202470	161.305	95.0941	-0.762365	0.487	152.567	116.193	-0.39292	0.77435
CPAR2_202480	23.3783	43.8671	0.907966	0.3562	22.1118	47.6392	1.10733	0.3251
CPAR2_202490	15.5454	114.937	2.88628	0.01905	14.7033	307.5	4.38638	0.00265
CPAR2_202500	8.42305	28.904	1.77885	0.0798	7.96673	70.5705	3.147	0.01875
CPAR2_202510	34.7321	29.9782	-0.212356	0.8188	32.8504	42.2876	0.364324	0.72095
CPAR2_202520	690.434	267.044	-1.37043	0.1845	653.03	194.265	-1.74912	0.14725
CPAR2_202530	49.4738	45.2827	-0.127702	0.89645	46.7936	27.4965	-0.767063	0.47465
CPAR2_202540	22.7557	12.286	-0.889214	0.3675	21.5229	3.53272	-2.60702	0.03785
CPAR2_202550	3126.05	4853.17	0.634585	0.54155	2956.7	3260.35	0.141041	0.90705
CPAR2_202560	78.6772	73.6391	-0.0954736	0.91915	74.4149	52.7204	-0.49723	0.63775
CPAR2_202570	6.5123	18.7322	1.52428	0.1601	6.1595	19.4342	1.65771	0.1517
CPAR2_202580	45.9745	16.2381	-1.50145	0.1321	43.4839	22.6511	-0.940899	0.38795
CPAR2_202590	65.3176	126.178	0.949916	0.3337	61.7791	143.708	1.21795	0.2637
CPAR2_202600	3005.29	1161.24	-1.37184	0.4243	2842.48	2885.56	0.0217046	0.993
CPAR2_202610	7.06931	19.1348	1.43656	0.16025	6.68634	22.4785	1.74926	0.11845
CPAR2_202620	176.476	262.213	0.571267	0.60145	166.916	363.556	1.12306	0.41465
CPAR2_202630	405.349	1079.77	1.41348	0.1802	383.307	736.425	0.942038	0.41095
CPAR2_202640	470.906	145.869	-1.69076	0.1461	445.395	68.8178	-2.69423	0.05185
CPAR2_202650	11.6299	9.26757	-0.327581	0.7869	10.9999	3.48378	-1.65877	0.31575
CPAR2_202660	139.67	102.3	-0.449222	0.64395	132.104	71.7875	-0.879864	0.41755
CPAR2_202670	63.9772	80.7988	0.336776	0.76115	60.5113	63.0585	0.0594862	0.96195
CPAR2_202680	11.5451	26.0207	1.17237	0.23745	10.9197	14.589	0.417951	0.68875
CPAR2_202690	25.0595	33.0895	0.401019	0.67735	23.7019	33.786	0.511423	0.6376
CPAR2_202700	40.7862	50.0571	0.295493	0.7585	38.5766	59.4175	0.62316	0.5591
CPAR2_202710	188.152	66.1766	-1.5075	0.19495	177.959	87.7839	-1.01951	0.45685
CPAR2_202720	2.97396	9.26885	1.64	0.2131	2.81285	13.4798	2.2607	0.10225
CPAR2_202730	18.9051	45.6162	1.27077	0.20325	17.881	51.1504	1.51632	0.17185
CPAR2_202740	21.8349	26.5397	0.281514	0.7874	20.652	36.7055	0.829714	0.4571
CPAR2_202750	16.4119	27.6236	0.751157	0.45315	15.5228	38.1186	1.29611	0.28045
CPAR2_202760	47.0237	26.51	-0.826852	0.3988	44.4762	35.7358	-0.315663	0.77765
CPAR2_202770	105.679	42.2026	-1.32429	0.2076	99.9543	40.415	-1.30638	0.288
CPAR2_202780	139.656	88.4794	-0.658469	0.5809	132.091	95.6938	-0.465031	0.7411
CPAR2_202790	137.63	22.7389	-2.59756	0.0166	130.174	21.5667	-2.59356	0.0312
CPAR2_202800	22.3942	56.6351	1.33857	0.1967	21.181	81.1234	1.93735	0.13585
CPAR2_202810	18.5342	20.365	0.135905	0.89025	17.5301	22.8637	0.383222	0.7126
CPAR2_202820	39.1454	56.6666	0.533655	0.584	37.0247	52.6208	0.507144	0.641
CPAR2_202830	21.8372	16.9818	-0.362797	0.73335	20.6542	16.4749	-0.326168	0.7749
CPAR2_202840	33.7898	23.2723	-0.537971	0.5818	31.9592	21.3407	-0.582627	0.5781
CPAR2_202850	86.2875	220.212	1.35167	0.2807	81.613	155.801	0.932831	0.5067
CPAR2_202860	14.182	5.39473	-1.39444	0.2297	13.4137	4.84003	-1.47062	0.24075
CPAR2_202870	133.419	4.17824	-4.99692	0.03325	126.191	1.53037	-6.36558	0.12395
CPAR2_202880	116.843	17.0612	-2.77578	0.03775	110.513	1.33313	-6.37326	0.15105
CPAR2_202890	376.903	57.1033	-2.72255	0.01825	356.485	79.4783	-2.16521	0.06285
CPAR2_202900	592.432	237.466	-1.31893	0.17865	560.337	192.35	-1.54256	0.1691
CPAR2_202910	42.989	68.1795	0.665371	0.56895	40.6601	65.3764	0.685157	0.61775
CPAR2_202920	29.2048	6.49276	-2.1693	0.04655	27.6227	73.6833	1.41548	0.22425
CPAR2_202930	3.62791	7.20062	0.988981	0.37355	3.43137	16.5996	2.27429	0.0572
CPAR2_202940	50.4264	15.8319	-1.67134	0.10335	47.6946	62.919	0.399671	0.74865
CPAR2_202950	297.887	381.222	0.355864	0.77995	281.749	756.865	1.42562	0.38755
CPAR2_202960	57.9208	32.6389	-0.82749	0.42115	54.783	18.9965	-1.52799	0.19335
CPAR2_202970	18.0126	33.9857	0.915922	0.3492	17.0368	32.8134	0.945633	0.38325
CPAR2_202980	10.1792	31.8752	1.64682	0.111	9.62772	33.3374	1.79188	0.1197
CPAR2_202990	96.0678	120.347	0.325076	0.73915	90.8634	102.313	0.171223	0.87095
CPAR2_203000	74.7545	88.4853	0.243278	0.8012	70.7047	78.1832	0.145052	0.8908
CPAR2_203010	6.28901	13.0028	1.04792	0.30155	5.94831	12.6982	1.09407	0.3117
CPAR2_203020	43.2422	26.9088	-0.68436	0.4898	40.8996	25.5526	-0.678614	0.5368
CPAR2_203030	1.90482	7.1147	1.90115	0.10045	1.80163	9.2667	2.36276	0.05685
CPAR2_203040	354.411	335.378	-0.0796358	0.9512	335.211	209.585	-0.677534	0.6705
CPAR2_203050	105.663	137.317	0.378037	0.7151	99.9391	245.189	1.29477	0.3369
CPAR2_203060	38.3006	7.27645	-2.39606	0.03545	36.2257	10.0636	-1.84786	0.10255
CPAR2_203070	74.8459	43.8621	-0.770949	0.4343	70.7912	41.2306	-0.779854	0.47615
CPAR2_203080	26.3147	29.0709	0.143709	0.8832	24.8891	38.643	0.634695	0.55195
CPAR2_203090	108.507	33.5658	-1.69273	0.1229	102.629	138.452	0.431944	0.68335
CPAR2_203100	42.3402	52.474	0.309573	0.7484	40.0465	117.975	1.55873	0.2084
CPAR2_203110	53.1924	38.9026	-0.451353	0.6369	50.3108	25.5557	-0.977223	0.3547
CPAR2_203120	174.926	173.931	-0.00822697	0.99355	165.45	120.226	-0.460637	0.67005
CPAR2_203130	38.6075	58.9401	0.610368	0.52275	36.516	88.0598	1.26996	0.24265
CPAR2_203140	13.4092	29.7347	1.14893	0.2518	12.6827	30.3647	1.25953	0.26015
CPAR2_203150	10.3772	5.19789	-0.997426	0.3627	9.81507	4.95745	-0.985399	0.3907
CPAR2_203160	15.5202	65.2091	2.07093	0.09605	14.6794	72.1253	2.29671	0.1191
CPAR2_203170	59.9605	25.0676	-1.25819	0.2079	56.7122	26.6115	-1.09161	0.32135
CPAR2_203180	291.344	143.384	-1.02284	0.31945	275.561	65.4346	-2.07424	0.0909
CPAR2_203190	18.0251	41.4764	1.20228	0.21555	17.0486	39.1702	1.2001	0.2549
CPAR2_203200	25.2108	23.7158	-0.0881947	0.92585	23.845	18.8692	-0.337655	0.73995
CPAR2_203210	473.262	1107.89	1.2271	0.2215	447.624	444.977	-0.00855556	0.99335
CPAR2_203220	1589.84	1926.86	0.277373	0.8318	1503.71	1045.3	-0.524611	0.7161
CPAR2_203230	71.7711	32.2584	-1.15373	0.28005	67.883	19.4021	-1.80684	0.14065
CPAR2_203240	45.5074	50.7489	0.157274	0.87095	43.0421	29.3359	-0.553083	0.6044
CPAR2_203250	14.4961	21.6397	0.578016	0.55785	13.7108	27.79	1.01926	0.33985
CPAR2_203260	457.376	256.817	-0.83264	0.4102	432.598	130.539	-1.72854	0.138
CPAR2_203270	18.8526	10.3178	-0.869631	0.3814	17.8312	19.3216	0.115809	0.9104
CPAR2_203280	11.3372	5.62792	-1.0104	0.34505	10.7231	5.31266	-1.01321	0.3744
CPAR2_203290	15.615	29.1047	0.898316	0.36565	14.7691	30.5577	1.04895	0.3333
CPAR2_203300	29.0627	97.0782	1.73998	0.101	27.4883	69.144	1.33079	0.25085
CPAR2_203310	52.0878	76.0937	0.546832	0.57465	49.2659	46.8392	-0.0728753	0.94695
CPAR2_203320	280.09	409.945	0.549542	0.58435	264.916	307.49	0.215005	0.8461
CPAR2_203330	19.4933	25.612	0.393843	0.68025	18.4373	13.4497	-0.455051	0.665
CPAR2_203340	48.9582	40.1507	-0.286125	0.7691	46.3059	20.6889	-1.16234	0.2834
CPAR2_203350	1679.88	1644	-0.0311466	0.985	1588.87	1912.56	0.267501	0.89515
CPAR2_203360	86.7771	99.7117	0.200448	0.8484	82.076	57.2718	-0.519136	0.6602
CPAR2_203370	7.58357	11.3731	0.584674	0.543	7.17273	9.77732	0.446917	0.6684
CPAR2_203380	11.8107	25.4282	1.10633	0.2582	11.1709	21.0687	0.915355	0.39505
CPAR2_203390	74.8725	92.388	0.30327	0.75605	70.8163	64.4585	-0.135712	0.8954
CPAR2_203400	50.9856	37.0988	-0.458715	0.6346	48.2235	20.3505	-1.24467	0.2684
CPAR2_203410	141.568	242.239	0.774933	0.45225	133.899	146.763	0.132352	0.90735
CPAR2_203420	37.2271	13.9327	-1.41788	0.16725	35.2104	13.1967	-1.41583	0.19675
CPAR2_203430	30.4776	18.5667	-0.715033	0.455	28.8265	32.8823	0.189912	0.85975
CPAR2_203440	27.9931	160.726	2.52146	0.02	26.4766	463.625	4.13017	0.01465
CPAR2_203450	2307.15	23.6728	-6.60674	0.00305	2182.16	73.6271	-4.88938	0.0236
CPAR2_203460	19.496	25.6676	0.396773	0.67815	18.4398	21.0893	0.193693	0.8541
CPAR2_203470	34.8127	64.8052	0.896495	0.36385	32.9268	88.8726	1.43248	0.2241
CPAR2_203480	1267.39	315.325	-2.00695	0.206	1198.73	133.507	-3.16652	0.0791
CPAR2_203490	32.6373	31.8866	-0.0335706	0.9737	30.8692	32.564	0.0771086	0.94305
CPAR2_203500	0.841868	0.79895	-0.0754902	0.95905	0.796261	4.43738	2.4784	0.11
CPAR2_203510	7.14518	10.8094	0.597241	0.5787	6.75809	49.7326	2.8795	0.01925
CPAR2_203520	3225.41	1468.63	-1.13501	0.5608	3050.68	2506.06	-0.283707	0.9012
CPAR2_203530	59.2297	713.49	3.5905	0.0229	56.021	270.895	2.2737	0.10865
CPAR2_203540	8.33472	45.0575	2.43456	0.02425	7.88319	82.3677	3.38523	0.01935
CPAR2_203550	59.3415	37.6857	-0.655023	0.4997	56.1267	70.998	0.339091	0.7709
CPAR2_203560	3.37848	0.679328	-2.31419	0.1563	3.19545	0.316146	-3.33735	0.0946
CPAR2_203570	74.6262	117.268	0.652052	0.61295	70.5834	66.1565	-0.0934461	0.9456
CPAR2_203580	225.197	193.144	-0.22151	0.8183	212.997	142.976	-0.575062	0.60295
CPAR2_203590	42.9384	35.6976	-0.26644	0.7802	40.6122	91.6637	1.17444	0.3292
CPAR2_203600	70.2277	142.736	1.02323	0.3086	66.4231	157.279	1.24357	0.25145
CPAR2_203610	173.968	174.395	0.00353279	0.9972	164.544	366.802	1.15653	0.36215
CPAR2_203620	0.55735	10.5246	4.23904	0.04445	0.527156	73.834	7.12991	0.0362
CPAR2_203630	176.351	143.685	-0.295549	0.7688	166.798	119.481	-0.48132	0.6747
CPAR2_203640	40.9849	62.9665	0.619491	0.5281	38.7646	39.8288	0.0390748	0.97075
CPAR2_203650	76.6021	78.7316	0.0395585	0.96905	72.4523	63.2035	-0.197026	0.8457
CPAR2_203660	28.1174	36.6359	0.381792	0.72315	26.5942	34.3384	0.368711	0.77685
CPAR2_203670	21.2263	22.8946	0.109159	0.91165	20.0763	16.4519	-0.287245	0.7935
CPAR2_203680	89.2551	65.5377	-0.445609	0.6989	84.4198	60.0403	-0.491649	0.711
CPAR2_203690	277.5	453.869	0.70979	0.5119	262.466	510.07	0.958563	0.45915
CPAR2_203700	24.1159	11.1044	-1.11885	0.3759	22.8094	11.805	-0.950234	0.4624
CPAR2_203710	639.888	135.623	-2.23821	0.03195	605.222	75.8896	-2.99549	0.01585
CPAR2_203720	2.69656	3.5993	0.416594	0.6945	2.55048	2.85133	0.160866	0.8888
CPAR2_203730	101.338	48.3996	-1.0661	0.2886	95.8479	58.9984	-0.700071	0.54835
CPAR2_203740	147.922	159.873	0.112098	0.9108	139.908	676.336	2.27326	0.1301
CPAR2_203750	16.279	14.3349	-0.183487	0.85	15.3971	13.5216	-0.187392	0.8575
CPAR2_203760	769.262	926.337	0.268061	0.79155	727.588	686.814	-0.0832018	0.94355
CPAR2_203770	0.405441	0.654112	0.690045	1	0.383477	1.51591	1.98297	0.30985
CPAR2_203780	2.73669	125.324	5.51709	0.00095	2.58843	346.314	7.06386	0.00095
CPAR2_203790	13.128	14.391	0.13252	0.88895	12.4168	13.526	0.123433	0.90745
CPAR2_203800	160.473	85.0701	-0.915608	0.48325	151.78	58.5786	-1.37353	0.3224
CPAR2_203810	20.9801	28.5971	0.446843	0.64745	19.8436	21.4279	0.110819	0.9176
CPAR2_203820	20.4565	23.1247	0.17687	0.8571	19.3483	24.8421	0.360576	0.73325
CPAR2_203830	414.537	293.459	-0.498344	0.71845	392.08	264.805	-0.566216	0.7243
CPAR2_203840	297.987	239.485	-0.315312	0.7476	281.844	102.726	-1.45609	0.19455
CPAR2_203850	16.9675	6.39694	-1.40732	0.1926	16.0483	6.72046	-1.25579	0.272
CPAR2_203860	30.2078	15.3024	-0.981166	0.3196	28.5713	11.9726	-1.25483	0.24895
CPAR2_203870	0.161498	0.0394773	-2.03242	1	0.152749	0.0347026	-2.13805	1
CPAR2_203880	394.523	156.502	-1.33393	0.268	373.15	212.379	-0.813114	0.57875
CPAR2_203890	29.2603	11.6132	-1.33318	0.70495	27.6752	15.5496	-0.831714	0.85555
CPAR2_203900	32.7361	65.3452	0.997199	0.31255	30.9627	67.4931	1.12421	0.3032
CPAR2_203910	355.267	176.504	-1.0092	0.4149	336.021	259.89	-0.370648	0.81015
CPAR2_203920	34.3239	59.3939	0.791101	0.4165	32.4644	43.4317	0.419887	0.6913
CPAR2_203930	65.76	38.0047	-0.791032	0.4189	62.1975	42.6342	-0.544844	0.6109
CPAR2_203940	124.046	12.7556	-3.28168	0.007	117.326	5.53264	-4.40641	0.00395
CPAR2_203950	63.243	26.5662	-1.25132	0.20775	59.8169	30.2139	-0.985342	0.35895
CPAR2_203960	50.8591	7.09447	-2.84174	0.03995	48.1038	17.8183	-1.43279	0.24895
CPAR2_203970	85.3569	101.393	0.248381	0.8018	80.7328	70.2035	-0.201611	0.8584
CPAR2_203980	59.9404	44.5198	-0.42908	0.66645	56.6932	52.7749	-0.103324	0.92715
CPAR2_203990	9.91935	16.7363	0.754665	0.4406	9.38198	15.5614	0.730005	0.4992
CPAR2_204000	2.24933	14.3973	2.67824	0.0209	2.12747	14.8153	2.79987	0.0242
CPAR2_204010	58.6177	31.9305	-0.8764	0.43055	55.4421	67.3536	0.280773	0.84105
CPAR2_204020	2090.59	534.896	-1.96658	0.09075	1977.33	1209.09	-0.709631	0.6042
CPAR2_204030	87.6389	198.812	1.18176	0.22965	82.8911	160.158	0.95021	0.3715
CPAR2_204040	199.667	70.7863	-1.49606	0.13625	188.851	35.4912	-2.41171	0.0418
CPAR2_204050	28.7335	15.2828	-0.910823	0.349	27.1769	13.4344	-1.01645	0.3396
CPAR2_204060	430.76	489.53	0.184514	0.8496	407.424	534.822	0.392528	0.709
CPAR2_204070	70.425	110.014	0.643527	0.61735	66.6098	90.0017	0.434219	0.7714
CPAR2_204080	735.776	1988.73	1.43451	0.3454	695.916	1386.76	0.994735	0.5536
CPAR2_204090	1866.46	1301.1	-0.520577	0.60025	1765.34	1601.92	-0.140144	0.89285
CPAR2_204100	289.302	118.569	-1.28685	0.19885	273.629	104.925	-1.38286	0.2127
CPAR2_204110	462.61	145.249	-1.67127	0.09495	437.549	165.784	-1.40014	0.20305
CPAR2_204120	4.82025	20.9029	2.11653	0.0525	4.55912	39.2208	3.10479	0.0131
CPAR2_204130	0.73577	0.449637	-0.710493	1	0.69591	0.632408	-0.138046	1
CPAR2_204130.1	10098.4	3205.88	-1.65533	0.117	9551.29	3451.08	-1.46865	0.2214
CPAR2_204140	6.0841	6.64961	0.128226	0.90905	5.7545	3.73349	-0.624166	0.62625
CPAR2_204150	288.341	514.211	0.834586	0.4852	272.72	1446.8	2.40738	0.149
CPAR2_204160	2020.79	1237.68	-0.70728	0.66305	1911.32	7209.37	1.91531	0.3911
CPAR2_204170	48.365	70.3897	0.5414	0.5944	45.7449	57.1863	0.322058	0.7779
CPAR2_204180	734.899	396.612	-0.889818	0.48055	695.087	346.082	-1.00608	0.50375
CPAR2_204190	51.3713	113.134	1.139	0.25275	48.5883	87.5206	0.849015	0.4189
CPAR2_204200	127.461	159.266	0.321384	0.7524	120.556	99.3628	-0.278927	0.8123
CPAR2_204210	1.12895	2.95164	1.38653	0.32935	1.06779	32.6229	4.93318	0.0057
CPAR2_204220	7.46038	14.4589	0.954639	0.3561	7.05622	188.248	4.73759	0.00285
CPAR2_204230	39.1733	51.2652	0.38811	0.6853	37.0511	51.684	0.480201	0.64865
CPAR2_204240	207.263	157.525	-0.395885	0.6887	196.034	99.644	-0.97625	0.3903
CPAR2_204250	50.5635	27.5109	-0.878093	0.41615	47.8243	23.8831	-1.00175	0.3893
CPAR2_204260	1719.84	219.217	-2.97184	0.08385	1626.66	129.552	-3.65032	0.06245
CPAR2_204270	326.799	64.7711	-2.33498	0.0534	309.095	74.0184	-2.0621	0.1269
CPAR2_204280	3.3159	4.18786	0.336812	0.7864	3.13626	5.5814	0.831581	0.5206
CPAR2_204290	5.81297	5.86449	0.0127306	0.9915	5.49805	6.86637	0.320628	0.77355
CPAR2_204300	28.4518	40.1903	0.498327	0.6147	26.9105	55.7386	1.05051	0.3682
CPAR2_204310	106.11	188.272	0.827254	0.4081	100.362	224.901	1.16408	0.3289
CPAR2_204320	13.9668	54.2376	1.95729	0.0948	13.2102	65.7391	2.3151	0.0986
CPAR2_204330	398.549	207.271	-0.94324	0.5335	376.958	42.2982	-3.15574	0.06335
CPAR2_204340	0.441837	0.162007	-1.44746	1	0.417901	0.284825	-0.553083	1
CPAR2_204350	0.775337	7.15215	3.20548	0.03225	0.733334	35.4867	5.59666	0.00735
CPAR2_204360	255.181	1026.47	2.0081	0.18375	241.356	788.692	1.7083	0.31935
CPAR2_204370	9.59769	30.6764	1.67637	0.0984	9.07774	19.9286	1.13444	0.29555
CPAR2_204380	40.2953	45.0664	0.161442	0.86825	38.1123	44.7474	0.231547	0.84425
CPAR2_204390	28.1087	59.2796	1.07652	0.28385	26.586	32.5298	0.291097	0.79035
CPAR2_204400	112.959	95.4276	-0.243318	0.8008	106.839	33.7874	-1.66089	0.1415
CPAR2_204410	0.821231	0.722684	-0.184425	1	0.776742	0.317639	-1.29005	1
CPAR2_204420	50.3176	405.051	3.00897	0.03695	47.5917	536.05	3.49358	0.0452
CPAR2_204430	12.7453	45.6316	1.84007	0.07335	12.0548	423.05	5.13315	0.0084
CPAR2_204440	172.842	131.176	-0.39795	0.70985	163.479	142.104	-0.202153	0.8787
CPAR2_204450	56.6308	68.8159	0.281155	0.7689	53.5629	59.5011	0.151684	0.88495
CPAR2_204460	741.196	459.003	-0.691351	0.5299	701.042	123.999	-2.49917	0.0556
CPAR2_204470	42.9069	103.706	1.27322	0.1996	40.5824	67.7374	0.739098	0.4835
CPAR2_204480	32.5425	35.9469	0.14354	0.88165	30.7796	29.7521	-0.0489825	0.9616
CPAR2_204490	694.185	681.695	-0.0261938	0.9856	656.578	473.462	-0.471717	0.7634
CPAR2_204500	15.1348	16.0106	0.0811509	0.9338	14.3149	17.7391	0.309413	0.7715
CPAR2_204510	1.48984	0.546275	-1.44746	0.4972	1.40913	1.08046	-0.383158	0.83795
CPAR2_204520	26.6083	26.5501	-0.00315688	0.99735	25.1668	42.7038	0.762841	0.50565
CPAR2_204530	19.915	18.8073	-0.0825608	0.934	18.8361	20.6005	0.129177	0.90265
CPAR2_204540	28.4203	44.6992	0.653329	0.52685	26.8806	57.5342	1.09785	0.39255
CPAR2_204550	10.5593	7.50452	-0.492688	0.65665	9.9873	12.8156	0.359732	0.74925
CPAR2_204560	45.4753	54.0763	0.249915	0.7928	43.0117	59.2081	0.461066	0.67405
CPAR2_204570	7.54357	45.9358	2.6063	0.01555	7.1349	70.0118	3.29463	0.0125
CPAR2_204580	289.403	1102.96	1.93022	0.1445	273.725	892.357	1.70489	0.2594
CPAR2_204590	23.535	35.0456	0.574428	0.5564	22.26	20.5251	-0.117064	0.91175
CPAR2_204600	30.4637	36.2942	0.252651	0.7907	28.8133	34.352	0.25366	0.8154
CPAR2_204610	1005.65	229.207	-2.1334	0.1087	951.17	131.203	-2.8579	0.06855
CPAR2_204620	6.0355	137.65	4.51138	0.00455	5.70853	462.704	6.34083	0.001
CPAR2_204630	94.6642	364.351	1.94444	0.10095	89.5359	746.245	3.05911	0.05795
CPAR2_204640	11.3075	21.1987	0.906703	0.3625	10.6949	31.6578	1.56564	0.1562
CPAR2_204650	12.2383	27.5747	1.17194	0.2509	11.5753	55.492	2.26122	0.05405
CPAR2_204660	61.4165	39.807	-0.625604	0.5234	58.0893	51.3889	-0.176815	0.86535
CPAR2_204670	27.7392	27.0331	-0.0371986	0.96845	26.2365	31.8916	0.281605	0.79405
CPAR2_204680	14.1644	45.0033	1.66776	0.102	13.397	78.8464	2.55713	0.04495
CPAR2_204690	261.834	302.958	0.210466	0.8393	247.649	263.542	0.0897352	0.94195
CPAR2_204700	175.985	36.5276	-2.26839	0.03245	166.451	22.6558	-2.87715	0.02325
CPAR2_204710	300.162	337.408	0.168752	0.91365	283.901	177.767	-0.675399	0.69335
CPAR2_204720	214.419	238.096	0.151108	0.87785	202.803	168.344	-0.268669	0.8111
CPAR2_204730	44.726	66.2927	0.567736	0.56095	42.303	97.0794	1.19841	0.2708
CPAR2_204740	797.648	1089.62	0.450006	0.7729	754.436	1255.41	0.734687	0.69625
CPAR2_204750	287.868	199.76	-0.527139	0.6162	272.273	125.135	-1.12157	0.36305
CPAR2_204760	11.6764	21.3533	0.870867	0.3748	11.0438	15.9175	0.527379	0.6151
CPAR2_204770	40.5563	16.6295	-1.28618	0.1935	38.3592	19.5251	-0.974245	0.36945
CPAR2_204780	27.8932	81.8201	1.55254	0.12675	26.3821	127.787	2.27611	0.06905
CPAR2_204790	27.0237	53.2822	0.979428	0.32215	25.5597	42.7432	0.741822	0.49235
CPAR2_204800	175.153	109.694	-0.675126	0.50195	165.664	71.1028	-1.22028	0.2797
CPAR2_204810	193.717	71.359	-1.44079	0.14935	183.223	43.0004	-2.09118	0.07085
CPAR2_204820	7.19662	13.2826	0.884143	0.36765	6.80675	8.7677	0.365233	0.7277
CPAR2_204830	780.56	667.434	-0.225884	0.85485	738.274	940.885	0.349863	0.8147
CPAR2_204840	1.5621	0.649138	-1.26689	0.4242	1.47747	1847.59	10.2883	0.00215
CPAR2_204850	56.9932	65.1106	0.192104	0.85925	53.9056	185.817	1.78538	0.23015
CPAR2_204860	1008.28	453.345	-1.15322	0.3065	953.657	145.955	-2.70795	0.0476
CPAR2_204870	103.867	139.557	0.426112	0.6589	98.2403	70.855	-0.471445	0.6675
CPAR2_204880	2840.02	499.839	-2.50637	0.1845	2686.17	1079.01	-1.31584	0.55855
CPAR2_204890	129.126	81.3605	-0.666379	0.4976	122.131	153.43	0.32915	0.7759
CPAR2_204900	41.9393	29.6988	-0.497899	0.6032	39.6673	20.0935	-0.981224	0.3569
CPAR2_204910	53.5926	43.4074	-0.304095	0.7866	50.6893	22.6882	-1.15974	0.36075
CPAR2_204920	64.6711	50.3501	-0.361128	0.70855	61.1676	26.056	-1.23116	0.25625
CPAR2_204930	238.395	221.594	-0.105434	0.9269	225.48	126.299	-0.836152	0.52585
CPAR2_204940	9.66129	10.6708	0.14338	0.89175	9.1379	13.6509	0.579057	0.5865
CPAR2_204950	20.0363	12.9948	-0.624682	0.52135	18.9508	12.2052	-0.634767	0.5484
CPAR2_204960	254.772	480.976	0.916758	0.49955	240.97	260.704	0.113557	0.93815
CPAR2_204970	37.8609	46.1401	0.285312	0.77305	35.8099	173.014	2.27246	0.1097
CPAR2_204980	108.514	108.372	-0.00188008	0.9981	102.635	206.017	1.00524	0.4108
CPAR2_204990	40.427	20.8673	-0.954076	0.33975	38.2369	17.6205	-1.11771	0.3238
CPAR2_205000	10.4755	2.48188	-2.07751	0.08195	9.90797	1.9999	-2.30866	0.07295
CPAR2_205010	130.958	67.8906	-0.947818	0.34145	123.863	48.3119	-1.3583	0.2355
CPAR2_205020	315.849	157.838	-1.00079	0.3765	298.738	82.4117	-1.85796	0.16345
CPAR2_205030	162.717	130.755	-0.315501	0.7562	153.902	112.603	-0.450768	0.7184
CPAR2_205040	59.6697	50.1632	-0.250368	0.79935	56.4371	69.6719	0.303932	0.77325
CPAR2_205050	30.943	13.6066	-1.1853	0.2351	29.2667	29.9753	0.0345144	0.9732
CPAR2_205060	170.349	129.603	-0.394396	0.7057	161.12	143.286	-0.169243	0.89115
CPAR2_205070	170.453	102.508	-0.733636	0.53845	161.219	85.8902	-0.908456	0.5208
CPAR2_205080	35.1703	15.166	-1.21352	0.2244	33.265	11.6653	-1.51179	0.17205
CPAR2_205090	1.88821	0.426057	-2.1479	0.2399	1.78592	0.234079	-2.93159	0.18775
CPAR2_205100	34.3084	23.234	-0.562323	0.5596	32.4498	34.2656	0.0785517	0.9402
CPAR2_205110	73.3976	100.172	0.44868	0.69515	69.4214	118.948	0.776883	0.57965
CPAR2_205120	1.95222	0.942779	-1.05012	0.4719	1.84646	0.429724	-2.10328	0.21585
CPAR2_205130	21.0142	26.644	0.342442	0.7324	19.8758	20.9014	0.0725887	0.9486
CPAR2_205140	65.57	49.9441	-0.392723	0.688	62.0178	36.0731	-0.78176	0.47225
CPAR2_205150	232.991	118.288	-0.977974	0.3483	220.369	75.3487	-1.54827	0.18615
CPAR2_205160	38.8736	29.5176	-0.397215	0.68875	36.7677	36.7677	-7.99361e-15	0.99935
CPAR2_205170	4.67477	1.95142	-1.26037	0.36195	4.42152	3.4308	-0.365998	0.7894
CPAR2_205180	35.9217	52.5859	0.549819	0.578	33.9757	57.7495	0.765305	0.5199
CPAR2_205190	42.8683	39.868	-0.104678	0.91415	40.5459	51.2457	0.337874	0.75395
CPAR2_205200	17.5823	25.0653	0.511569	0.60025	16.6298	25.0713	0.592268	0.5752
CPAR2_205210	33.0172	69.7884	1.07977	0.31895	31.2285	74.1518	1.24762	0.3361
CPAR2_205220	10.437	13.6211	0.384143	0.71055	9.87154	10.8713	0.139183	0.89905
CPAR2_205230	190.566	351.669	0.883929	0.37925	180.242	398.038	1.14297	0.33865
CPAR2_205240	52.1978	37.5838	-0.473877	0.623	49.3701	33.0382	-0.579502	0.582
CPAR2_205250	76.7202	134.765	0.812763	0.505	72.5639	86.2157	0.248698	0.8631
CPAR2_205260	10.4612	23.511	1.16829	0.23935	9.89444	26.697	1.43199	0.19055
CPAR2_205270	12.1544	17.2188	0.5025	0.6148	11.496	13.3555	0.216304	0.84075
CPAR2_205280	93.8084	352.271	1.9089	0.06545	88.7264	428.244	2.271	0.0736
CPAR2_205290	127050	4059.97	-4.96779	0.05995	120168	1421.05	-6.40195	0.04465
CPAR2_205300	28.2809	48.8709	0.789147	0.42445	26.7488	31.809	0.249957	0.8247
CPAR2_205310	133.768	129.194	-0.0501923	0.9583	126.521	73.5641	-0.782309	0.47145
CPAR2_205320	71.356	151.991	1.09088	0.36185	67.4903	158.9	1.23536	0.38685
CPAR2_205330	329.36	205.967	-0.677252	0.60395	311.517	160.204	-0.959403	0.5262
CPAR2_205340	54.8853	21.2838	-1.36666	0.167	51.9119	26.6278	-0.963134	0.38035
CPAR2_205350	14.7853	83.6594	2.50037	0.02035	13.9843	112.135	3.00335	0.0156
CPAR2_205360	18.4187	32.4278	0.816062	0.40935	17.4208	23.7948	0.449834	0.67455
CPAR2_205370	46.6172	54.8965	0.235851	0.8099	44.0918	32.6483	-0.433502	0.6981
CPAR2_205380	84.9104	69.2941	-0.293209	0.77165	80.3104	76.5424	-0.0693277	0.9532
CPAR2_205390	60.2745	68.954	0.194087	0.8399	57.0092	54.5084	-0.0647151	0.9506
CPAR2_205400	5.71923	13.9627	1.28768	0.195	5.4094	16.2941	1.59081	0.16735
CPAR2_205410	12.7134	20.4696	0.687138	0.48275	12.0246	17.5705	0.547162	0.6029
CPAR2_205420	7.62845	12.281	0.686967	0.5215	7.21519	21.0919	1.54758	0.17035
CPAR2_205430	18.6868	19.8343	0.0859732	0.94215	17.6745	26.4701	0.582694	0.6386
CPAR2_205440	21.7592	6.94382	-1.64783	0.10425	20.5804	7.97423	-1.36786	0.22435
CPAR2_205450	0.859321	0.255474	-1.75002	0.2759	0.812768	0.314405	-1.37022	0.3956
CPAR2_205460	833.172	556.74	-0.581611	0.5537	788.036	503.03	-0.647617	0.53935
CPAR2_205470	13.9432	24.5345	0.815253	0.39655	13.1878	19.5911	0.570997	0.5843
CPAR2_205480	41.8174	78.3626	0.906062	0.35155	39.5519	114.095	1.52842	0.18155
CPAR2_205490	9.10789	14.6106	0.681824	0.55945	8.61447	11.8894	0.464839	0.71375
CPAR2_205500	98.4249	243.543	1.30708	0.20485	93.0928	2968.11	4.99473	0.0194
CPAR2_205510	14.2064	17.5509	0.305003	0.75375	13.4368	22.2126	0.725191	0.49445
CPAR2_205520	9.13103	5.58007	-0.710493	0.5869	8.63636	8.66582	0.00491225	0.99295
CPAR2_205530	48.6826	79.201	0.702113	0.4895	46.0452	87.4812	0.925922	0.44345
CPAR2_205540	29.8284	28.872	-0.0470137	0.9603	28.2125	23.4246	-0.268308	0.80825
CPAR2_205550	12.8114	17.2369	0.428074	0.6724	12.1174	19.3029	0.671741	0.58245
CPAR2_205560	76.5001	47.1531	-0.69811	0.47315	72.3557	33.0892	-1.12875	0.29125
CPAR2_205570	115.19	74.9613	-0.619795	0.5251	108.949	54.4873	-0.999666	0.3579
CPAR2_205580	12.6664	20.0182	0.660306	0.495	11.9802	15.2526	0.348401	0.74185
CPAR2_205590	37.0593	43.3005	0.224551	0.8172	35.0516	42.8715	0.290538	0.78235
CPAR2_205600	256.546	560.699	1.12801	0.2679	242.648	453.624	0.902633	0.4323
CPAR2_205610	18.7262	16.4206	-0.189554	0.8507	17.7118	19.1802	0.11491	0.92135
CPAR2_205620	2399.85	7043.59	1.55337	0.30005	2269.84	3942.87	0.796652	0.62555
CPAR2_205630	55.0775	50.3791	-0.128637	0.895	52.0937	41.2953	-0.33513	0.75045
CPAR2_205640	41.013	64.1309	0.644939	0.5473	38.7911	58.1712	0.584579	0.64365
CPAR2_205650	4.58563	8.82734	0.944858	0.42265	4.33721	7.84181	0.854421	0.4952
CPAR2_205660	21.7516	41.7185	0.939564	0.337	20.5733	52.8905	1.36224	0.2163
CPAR2_205670	559.421	1316.28	1.23446	0.4786	529.115	1248.64	1.2387	0.5298
CPAR2_205680	8.27465	3.14926	-1.39369	0.30085	7.82638	4.86152	-0.686939	0.60995
CPAR2_205690	76.338	41.5148	-0.878777	0.37025	72.2024	59.0525	-0.290049	0.79305
CPAR2_205700	101.596	1127.74	3.47251	0.04595	96.0925	943.976	3.29625	0.087
CPAR2_205710	708.715	411.054	-0.785878	0.4364	670.298	385.019	-0.799872	0.4599
CPAR2_205720	35.0757	26.1283	-0.424858	0.6635	33.1755	19.7352	-0.749349	0.49585
CPAR2_205730	180.197	206.936	0.199605	0.86695	170.435	240.746	0.498286	0.72875
CPAR2_205740	142.754	149.985	0.0712863	0.93965	135.021	132.002	-0.0326235	0.97585
CPAR2_205750	16.4634	27.3713	0.733404	0.462	15.5715	23.6973	0.60582	0.5887
CPAR2_205760	4.99545	23.4453	2.23061	0.07395	4.72483	30.0558	2.66931	0.04485
CPAR2_205770	6.50276	19.5233	1.58607	0.1202	6.15048	19.7145	1.68049	0.13135
CPAR2_205780	108.411	202.475	0.901232	0.3996	102.538	249.359	1.28207	0.32035
CPAR2_205790	42.3386	84.8367	1.00271	0.3207	40.045	79.0121	0.980453	0.4125
CPAR2_205800	19.4437	12.9829	-0.582686	0.58695	18.3903	15.7007	-0.228121	0.83975
CPAR2_205810	10.8955	39.4415	1.85598	0.0685	10.3053	56.6893	2.45969	0.0382
CPAR2_205820	215.652	542.936	1.33208	0.26005	203.969	621.606	1.60765	0.2711
CPAR2_205830	475.973	410.369	-0.213959	0.8811	450.187	415.829	-0.114535	0.9449
CPAR2_205840	172.082	165.601	-0.0553872	0.9543	162.759	117.277	-0.47282	0.661
CPAR2_205850	17.6439	25.6858	0.541803	0.5735	16.6881	14.362	-0.216558	0.84045
CPAR2_205860	1061.7	1171	0.141373	0.9126	1004.18	650.615	-0.626143	0.65415
CPAR2_205870	24.1253	23.8567	-0.0161531	0.9876	22.8184	24.691	0.11379	0.9151
CPAR2_205875	3.65696	5.36354	0.552541	0.77535	3.45885	4.71484	0.446917	0.812
CPAR2_205880	5427.07	13452.8	1.30966	0.2338	5133.06	6858.17	0.418004	0.72525
CPAR2_205890	7.6892	49.4957	2.6864	0.0125	7.27264	67.2936	3.20992	0.0136
CPAR2_205900	3.09887	1.49653	-1.05012	0.4719	2.93099	0.243616	-3.58871	0.1394
CPAR2_205910	22.3413	25.0738	0.166463	0.8614	21.131	16.9601	-0.317215	0.76305
CPAR2_205920	19.1563	49.2904	1.36349	0.1792	18.1185	40.5827	1.1634	0.303
CPAR2_205930	32.3215	33.0355	0.0315224	0.9723	30.5705	26.3774	-0.212836	0.84425
CPAR2_205940	933.293	929.523	-0.00583973	0.997	882.733	963.901	0.126908	0.94845
CPAR2_205950	41.3332	33.9705	-0.28302	0.77805	39.094	25.0758	-0.640652	0.58565
CPAR2_205960	339.464	91.3426	-1.8939	0.0777	321.073	322.287	0.00544174	0.99655
CPAR2_205970	30.4165	15.983	-0.928313	0.3388	28.7687	13697.7	8.89522	0.01875
CPAR2_205980	31.3199	31.6031	0.012989	0.98895	29.6231	43.3537	0.549432	0.63555
CPAR2_205990	18.5872	34.0889	0.874995	0.37355	17.5802	40.4203	1.20112	0.2754
CPAR2_206000	46.3936	27.5028	-0.754348	0.4393	43.8802	16.1176	-1.44493	0.18725
CPAR2_206010	23.7065	20.5372	-0.207039	0.8307	22.4222	15.7035	-0.513844	0.63645
CPAR2_206020	9114.41	84.2133	-6.75796	0.0147	8620.64	32.9851	-8.02984	0.0133
CPAR2_206030	136.446	21.8107	-2.64522	0.0142	129.054	16.247	-2.98972	0.0183
CPAR2_206040	102.719	39.1503	-1.39161	0.16045	97.1542	28.153	-1.78699	0.11005
CPAR2_206050	26.2093	26.54	0.0180884	0.9858	24.7894	25.2643	0.0273779	0.9791
CPAR2_206060	17.0836	16.0674	-0.0884688	0.93	16.1581	21.9436	0.441544	0.67035
CPAR2_206070	14.3756	35.3252	1.29708	0.2323	13.5968	27.476	1.01491	0.38035
CPAR2_206080	7.16475	22.3273	1.63982	0.10775	6.77661	20.7892	1.6172	0.15875
CPAR2_206090	42.7598	24.053	-0.83004	0.39655	40.4433	16.5746	-1.28693	0.23895
CPAR2_206100	0.264174	0.774911	1.55254	1	0.249863	0	-inf	1
CPAR2_206110	81.2703	88.1419	0.1171	0.9017	76.8675	62.8448	-0.290582	0.7863
CPAR2_206120	38.6949	39.047	0.0130682	0.9888	36.5986	41.4116	0.178245	0.86975
CPAR2_206130	91.9763	142.042	0.626983	0.63695	86.9936	143.505	0.722118	0.6551
CPAR2_206140	431.547	203.924	-1.08149	0.27775	408.168	131.982	-1.62882	0.1479
CPAR2_206150	54.4632	46.975	-0.213391	0.82915	51.5127	42.3242	-0.283446	0.79995
CPAR2_206160	64.4124	68.0165	0.0785473	0.93475	60.9229	47.871	-0.347833	0.7425
CPAR2_206170	253.736	226.954	-0.160931	0.87415	239.99	500.209	1.05956	0.4269
CPAR2_206180	32.8315	41.7848	0.347895	0.7227	31.0529	50.0584	0.688884	0.55245
CPAR2_206190	25.0275	45.0447	0.847839	0.38655	23.6717	38.2641	0.692827	0.5087
CPAR2_206200	47.0072	61.9799	0.398918	0.67705	44.4606	46.9079	0.0773034	0.94095
CPAR2_206210	19.042	16.2915	-0.225067	0.8253	18.0104	13.8787	-0.375956	0.72945
CPAR2_206220	1646.15	1582.4	-0.0569793	0.9654	1556.97	1087.94	-0.517146	0.73755
CPAR2_206240	24.5542	33.2344	0.436707	0.6506	23.224	29.6845	0.354093	0.73815
CPAR2_206250	24.2809	43.818	0.8517	0.4001	22.9655	34.3407	0.580448	0.61695
CPAR2_206270	154.899	496.391	1.68015	0.248	146.507	459.314	1.64851	0.3219
CPAR2_206280	25.1867	24.8934	-0.0168992	0.9865	23.8222	24.6667	0.0502578	0.96185
CPAR2_206290	14.9513	15.3622	0.0391156	0.96615	14.1413	17.9071	0.34062	0.7472
CPAR2_206300	33.0562	27.4633	-0.267416	0.7842	31.2654	37.3743	0.257478	0.8194
CPAR2_206310	103.277	100.705	-0.0363904	0.9669	97.6821	72.8358	-0.423448	0.6923
CPAR2_206320	13.964	23.7441	0.765863	0.43175	13.2075	26.1456	0.985215	0.388
CPAR2_206330	24.6696	36.7862	0.576427	0.5622	23.3332	42.054	0.849861	0.43745
CPAR2_206340	124.858	123.693	-0.0135229	0.98815	118.094	123.789	0.0679486	0.9524
CPAR2_206350	135.673	163.188	0.266402	0.78815	128.323	133.898	0.061358	0.95595
CPAR2_206360	49.0114	27.36	-0.841048	0.40225	46.3563	37.3569	-0.311391	0.7804
CPAR2_206370	92.384	61.6097	-0.584487	0.5566	87.3792	73.8788	-0.24213	0.8305
CPAR2_206380	16.2121	46.563	1.52212	0.17385	15.3338	58.2488	1.92551	0.1554
CPAR2_206390	6.90086	38.763	2.48983	0.02445	6.52701	28.7612	2.13963	0.06305
CPAR2_206400	18.9025	36.4033	0.945494	0.34115	17.8785	31.1956	0.80312	0.4776
CPAR2_206410	44.5101	30.3723	-0.551378	0.59115	42.0988	21.8244	-0.94784	0.40185
CPAR2_206420	258.087	197.271	-0.38768	0.7055	244.105	136.981	-0.833527	0.485
CPAR2_206430	138.109	351.86	1.34919	0.2067	130.627	327.971	1.32811	0.2836
CPAR2_206440	10.2402	26.0813	1.34877	0.1755	9.68545	18.1711	0.907758	0.402
CPAR2_206450	4.65559	10.3182	1.14815	0.27595	4.40337	7.60297	0.787954	0.4843
CPAR2_206460	24.8603	85.0977	1.77528	0.0792	23.5135	99.2436	2.07748	0.07065
CPAR2_206470	22.3897	20.2673	-0.143678	0.88485	21.1767	19.3383	-0.131018	0.9054
CPAR2_206480	50.7694	46.5386	-0.125531	0.897	48.019	56.3682	0.231277	0.83805
CPAR2_206490	1747.39	769.115	-1.18393	0.48695	1652.73	250.106	-2.72424	0.1513
CPAR2_206500	153.731	33.9207	-2.18018	0.108	145.403	21.0481	-2.7883	0.0755
CPAR2_206510	22.4667	101.111	2.17008	0.0376	21.2495	159.044	2.90392	0.0202
CPAR2_206520	18.0389	30.9454	0.778609	0.43295	17.0617	27.2916	0.677697	0.54535
CPAR2_206530	30.4046	42.116	0.470079	0.69205	28.7575	29.9444	0.0583515	0.9643
CPAR2_206540	15.6837	20.8918	0.413667	0.66315	14.8341	16.0934	0.117551	0.91095
CPAR2_206550	97.0801	72.3466	-0.424252	0.67215	91.8209	68.7834	-0.416762	0.71055
CPAR2_206560	3851.88	251.166	-3.93885	0.00265	3643.21	1027.15	-1.82657	0.11245
CPAR2_206570	44.6738	384.03	3.10372	0.04355	42.2537	4497.37	6.73386	0.0083
CPAR2_206580	208.484	94.1731	-1.14655	0.2523	197.189	112.761	-0.80631	0.4832
CPAR2_206590	18.3663	73.214	1.99506	0.05635	17.3713	106.37	2.61431	0.0484
CPAR2_206600	13.2247	33.6926	1.3492	0.18115	12.5083	40.5313	1.69615	0.126
CPAR2_206610	12.5252	12.5238	-0.000164138	0.99855	11.8467	7.67467	-0.626307	0.55205
CPAR2_206620	190.834	43.0268	-2.14901	0.0491	180.495	129.07	-0.483803	0.7065
CPAR2_206630	105.922	47.1741	-1.16694	0.24455	100.184	270.865	1.43492	0.28
CPAR2_206640	169.416	81.9363	-1.04799	0.3274	160.238	86.32	-0.892449	0.48515
CPAR2_206650	326.669	151.852	-1.10516	0.31905	308.972	67.6897	-2.19047	0.0924
CPAR2_206660	191.144	136.433	-0.486467	0.62155	180.788	94.5238	-0.935553	0.4115
CPAR2_206670	14.9902	21.5894	0.526309	0.5865	14.1781	9.80834	-0.531582	0.619
CPAR2_206680	674.426	747.346	0.148117	0.88415	637.889	533.591	-0.257571	0.8319
CPAR2_206690	46.7704	133.93	1.51781	0.20895	44.2367	126.111	1.51138	0.28775
CPAR2_206700	34.9626	72.8436	1.05899	0.28285	33.0685	79.0748	1.25776	0.26195
CPAR2_206710	32.7018	61.9371	0.921435	0.3944	30.9302	53.1153	0.780112	0.5387
CPAR2_206720	24.3006	23.2379	-0.0645151	0.946	22.9842	20.678	-0.152545	0.88465
CPAR2_206730	21.2283	122.24	2.52566	0.0174	20.0783	186.041	3.21191	0.0147
CPAR2_206740	14.0831	16.9843	0.270234	0.7925	13.3202	25.4715	0.935271	0.39645
CPAR2_206750	35.6102	27.4859	-0.373596	0.69525	33.681	30.9803	-0.120583	0.91285
CPAR2_206760	134.281	155.854	0.214937	0.8303	127.007	103.062	-0.301387	0.7934
CPAR2_206770	39.0362	71.1075	0.865188	0.37685	36.9215	65.3887	0.824581	0.45275
CPAR2_206780	2306.69	4241.4	0.878718	0.56295	2181.73	2364.59	0.11612	0.9431
CPAR2_206790	13.4756	28.8271	1.09708	0.2733	12.7455	29.5468	1.21301	0.2958
CPAR2_206800	22.5271	41.6368	0.886198	0.36415	21.3067	51.3697	1.26961	0.23555
CPAR2_206810	13.8008	128.716	3.22138	0.0278	13.0531	145.706	3.4806	0.04605
CPAR2_206820	72.3849	37.2637	-0.957918	0.34415	68.4635	24.5567	-1.47922	0.22305
CPAR2_206830	114.193	55.3015	-1.04608	0.32275	108.006	45.4626	-1.24836	0.3105
CPAR2_206840	168.902	46.9136	-1.84811	0.0704	159.752	27.7112	-2.52729	0.03475
CPAR2_206850	1175.57	832.527	-0.497791	0.643	1111.88	463.352	-1.26283	0.30765
CPAR2_206860	195.918	30.3186	-2.69197	0.03835	185.304	38.5634	-2.26459	0.12805
CPAR2_206870	1452.63	9.28985	-7.28879	0.00135	1373.93	13.9852	-6.61826	0.00955
CPAR2_206880	6.82923	12.3749	0.857617	0.3851	6.45927	13.3918	1.05191	0.33115
CPAR2_206890	24.689	44.7568	0.858236	0.4058	23.3515	44.7136	0.9372	0.44075
CPAR2_206900	891.243	781.601	-0.189386	0.90965	842.961	1151.9	0.450477	0.8205
CPAR2_206910	15459.5	246.313	-5.97186	0.00035	14622	90.9394	-7.32902	0.0007
CPAR2_206920	601.667	89.0739	-2.75589	0.0122	569.072	88.9204	-2.67802	0.03255
CPAR2_206930	27.157	46.6172	0.77954	0.4225	25.6858	42.2419	0.717706	0.49745
CPAR2_206940	78.2389	145.251	0.89259	0.36715	74.0004	107.996	0.545379	0.6021
CPAR2_206950	44.6064	50.0401	0.165834	0.8715	42.1899	50.9947	0.273449	0.8166
CPAR2_206960	28.7488	38.7114	0.429257	0.66615	27.1914	35.2296	0.373639	0.72505
CPAR2_206970	17.8483	43.925	1.29925	0.1906	16.8814	54.7334	1.69699	0.13085
CPAR2_206980	25.8391	19.5803	-0.400153	0.73545	24.4393	14.2509	-0.77815	0.5568
CPAR2_206990	35.9798	8.67153	-2.05283	0.05145	34.0306	54.0106	0.666412	0.54385
CPAR2_207000	23861.2	79.274	-8.2336	0.01505	22568.5	21.187	-10.0569	0.01075
CPAR2_207010	296.041	65.616	-2.17368	0.03855	280.003	75.6745	-1.88757	0.1123
CPAR2_207020	60.9783	103.834	0.767909	0.4328	57.6748	91.8258	0.670957	0.5306
CPAR2_207030	37.8441	46.4008	0.294079	0.7627	35.794	38.2932	0.0973734	0.9266
CPAR2_207040	30.1306	40.7114	0.434206	0.65465	28.4983	18.1608	-0.650045	0.5421
CPAR2_207050	323.363	234.476	-0.463713	0.74225	305.845	194.113	-0.655903	0.6851
CPAR2_207060	581.879	623.347	0.0993164	0.9471	550.356	590.546	0.101682	0.95185
CPAR2_207070	45.6955	38.3726	-0.251976	0.7999	43.22	30.312	-0.51181	0.65565
CPAR2_207080	26.318	156.172	2.56901	0.04545	24.8923	218.949	3.13683	0.05295
CPAR2_207090	11.7644	75.9536	2.69069	0.0125	11.1271	183.498	4.04362	0.0074
CPAR2_207100	10.5649	28.7913	1.44635	0.1536	9.99256	35.0639	1.81106	0.1047
CPAR2_207110	18.9873	0.851099	-4.47956	0.011	17.9586	0.359118	-5.64408	0.0351
CPAR2_207120	1259.66	61.3461	-4.35992	0.0006	1191.42	38.0374	-4.96912	0.0008
CPAR2_207130	5.18862	21.7428	2.06711	0.06205	4.90753	83.112	4.08199	0.00435
CPAR2_207140	19.8244	34.614	0.80408	0.42185	18.7504	29.9177	0.674076	0.551
CPAR2_207150	60.757	47.1029	-0.367237	0.7013	57.4656	25.4165	-1.17693	0.26955
CPAR2_207160	8.7461	28.5185	1.70519	0.1555	8.27228	21.4448	1.37427	0.2839
CPAR2_207170	58.3428	50.1302	-0.218876	0.82635	55.1821	54.7589	-0.0111082	0.9923
CPAR2_207180	93.6017	60.6565	-0.625874	0.52015	88.5309	43.3458	-1.03029	0.34255
CPAR2_207190	62.5212	118.326	0.920352	0.35565	59.1341	80.2552	0.440603	0.6815
CPAR2_207200	161.433	61.9306	-1.38221	0.1764	152.687	61.6947	-1.30736	0.2546
CPAR2_207210	28925	2164.28	-3.74036	0.03445	27358	1203.62	-4.50652	0.0215
CPAR2_207220	117.703	69.2675	-0.764899	0.4545	111.326	47.7225	-1.22205	0.30455
CPAR2_207230	147.589	90.1161	-0.711724	0.4551	139.592	48.965	-1.51139	0.16525
CPAR2_207240	120.79	171.889	0.508972	0.60145	114.247	123.125	0.107969	0.91445
CPAR2_207250	17.9148	6.23054	-1.52372	0.1512	16.9443	5.13271	-1.72301	0.14205
CPAR2_207260	6.45711	4.05875	-0.669851	0.5685	6.1073	3.97472	-0.619681	0.61095
CPAR2_207270	50.2975	13.4224	-1.90585	0.0652	47.5726	21.0316	-1.17757	0.2812
CPAR2_207280	59.0105	42.2704	-0.481323	0.64365	55.8136	46.2038	-0.272606	0.82255
CPAR2_207290	158.912	229.662	0.531288	0.58565	150.303	166.164	0.144733	0.89575
CPAR2_207300	48.0921	43.3925	-0.148355	0.88015	45.4867	16.8484	-1.43284	0.1946
CPAR2_207310	37.1919	55.9329	0.58871	0.5509	35.177	41.6783	0.244662	0.82885
CPAR2_207320	2074.61	5836.93	1.49237	0.2713	1962.22	3133.64	0.675357	0.6477
CPAR2_207330	184.227	84.0364	-1.1324	0.2659	174.246	58.5486	-1.57342	0.1682
CPAR2_207340	67.9644	23.8807	-1.50893	0.13	64.2824	24.944	-1.36573	0.2121
CPAR2_207350	21.2747	24.252	0.188965	0.84075	20.1222	18.7766	-0.0998494	0.92265
CPAR2_207360	27.2815	31.3165	0.198999	0.8357	25.8036	27.32	0.0823872	0.93465
CPAR2_207370	28.3203	41.1292	0.538327	0.5836	26.786	28.2198	0.0752253	0.9423
CPAR2_207380	53.861	67.554	0.3268	0.73765	50.9431	109.22	1.10028	0.32605
CPAR2_207390	35.271	26.3076	-0.423006	0.6708	33.3603	33.6198	0.0111803	0.99195
CPAR2_207400	75.1209	33.1414	-1.18058	0.2758	71.0513	45.3545	-0.647615	0.62145
CPAR2_207410	109.367	78.0411	-0.486877	0.62675	103.442	77.2263	-0.421665	0.71055
CPAR2_207420	58.5401	52.8484	-0.147565	0.90095	55.3687	31.9429	-0.793573	0.5626
CPAR2_207430	8.57953	8.43898	-0.0238303	0.979	8.11474	18.0833	1.15604	0.2986
CPAR2_207440	30.8879	29.5932	-0.0617741	0.94745	29.2145	28.2457	-0.048652	0.9626
CPAR2_207450	10.3703	11.6246	0.164725	0.878	9.80845	8.49959	-0.206633	0.8628
CPAR2_207460	162.714	43.9959	-1.8869	0.0672	153.899	25.4313	-2.59731	0.0295
CPAR2_207470	179.179	95.3693	-0.909808	0.3461	169.472	85.7124	-0.98347	0.36395
CPAR2_207480	420.819	309.113	-0.445064	0.6619	398.021	297.412	-0.420381	0.7252
CPAR2_207490	12.0651	19.9765	0.727467	0.45715	11.4115	24.7912	1.11934	0.29885
CPAR2_207500	16.8998	23.2939	0.462944	0.6324	15.9843	20.664	0.370465	0.7226
CPAR2_207510	55.1969	51.2176	-0.107948	0.91125	52.2066	52.4328	0.00623527	0.9952
CPAR2_207520	50.1652	10.5895	-2.24405	0.04565	47.4475	63.902	0.429529	0.764
CPAR2_207530	31.7343	94.9901	1.58173	0.1266	30.0151	95.7242	1.67319	0.13475
CPAR2_207540	16.248	2.74967	-2.56294	0.037	15.3678	5.30652	-1.53408	0.1792
CPAR2_207550	286.154	276.246	-0.050837	0.9568	270.652	182.373	-0.569549	0.61935
CPAR2_207560	22.2977	119.451	2.42146	0.04625	21.0898	174.018	3.04462	0.04635
CPAR2_207570	12.0497	12.4331	0.0451813	0.9625	11.3969	15.2084	0.41622	0.697
CPAR2_207580	13.5579	17.9008	0.400893	0.6793	12.8234	14.6312	0.190266	0.85615
CPAR2_207590	42.0025	164.348	1.96821	0.10025	39.727	401.655	3.33776	0.04755
CPAR2_207600	5.93257	2.31627	-1.35686	0.2319	5.61118	2.03612	-1.46248	0.23105
CPAR2_207610	122.639	140.514	0.196291	0.87305	115.995	106.048	-0.129354	0.92915
CPAR2_207620	15.1536	21.7169	0.519155	0.60135	14.3327	17.2387	0.266345	0.79995
CPAR2_207630	60.1939	76.7815	0.351142	0.716	56.9329	72.1716	0.342169	0.74795
CPAR2_207640	12.6651	53.3761	2.07534	0.04695	11.979	114.949	3.26242	0.0156
CPAR2_207650	21.5777	15.7267	-0.456319	0.6311	20.4087	16.7769	-0.282707	0.7878
CPAR2_207660	59.5376	84.8805	0.511631	0.6005	56.3122	71.4202	0.342885	0.75235
CPAR2_207660.1	26.8515	13.1274	-1.03242	0.65805	25.3969	7.85341	-1.69326	0.5736
CPAR2_207670	24.5797	27.238	0.148151	0.88925	23.2482	36.7957	0.662423	0.5621
CPAR2_207680	8.27806	7.10896	-0.219653	0.82345	7.8296	8.39072	0.0998561	0.92585
CPAR2_207690	44.4947	88.0671	0.98497	0.42075	42.0848	86.4793	1.03905	0.4594
CPAR2_207700	41.6	66.6647	0.680341	0.4795	39.3463	21.0774	-0.900535	0.39835
CPAR2_207710	4480.1	2197.79	-1.02748	0.5108	4237.4	1081.15	-1.97061	0.2585
CPAR2_207720	3989.76	8101.76	1.02193	0.51495	3773.62	4999.63	0.405873	0.81655
CPAR2_207730	59.5665	71.3021	0.259442	0.7943	56.3395	60.2841	0.0976299	0.9343
CPAR2_207740	4444.85	2581.14	-0.784123	0.59505	4204.05	1482.54	-1.5037	0.36185
CPAR2_207750	86.1756	64.1143	-0.426634	0.69805	81.5071	21.2516	-1.93935	0.1276
CPAR2_207760	0.78393	0.693823	-0.176157	0.9047	0.741461	0.243963	-1.60371	0.34005
CPAR2_207770	20.7176	63.1694	1.60837	0.1178	19.5953	23.7954	0.28018	0.7912
CPAR2_207780	94.4647	1920.95	4.3459	0.018	89.3472	4803.25	5.74844	0.03135
CPAR2_207790	1296.07	255.56	-2.34241	0.0487	1225.86	714.34	-0.779112	0.47835
CPAR2_207800	346.752	74.615	-2.21637	0.0457	327.967	84.5969	-1.95487	0.1205
CPAR2_207810	4160.83	714.33	-2.54221	0.12185	3935.42	271.993	-3.85487	0.04545
CPAR2_207820	38.4455	108.141	1.49203	0.1417	36.3628	142.358	1.96899	0.11035
CPAR2_207830	680.131	321.255	-1.08209	0.42705	643.285	657.08	0.0306099	0.9847
CPAR2_207840	18.7359	17.7313	-0.0795066	0.93475	17.7209	18.9479	0.096585	0.92475
CPAR2_207850	5.3817	20.7136	1.94444	0.0666	5.09015	24.7263	2.28027	0.0507
CPAR2_207860	2738.88	640.488	-2.09634	0.16995	2590.5	144.493	-4.16416	0.02845
CPAR2_207870	10063.1	7369.07	-0.449521	0.74175	9517.94	5710.3	-0.737082	0.64175
CPAR2_207880	505.438	265.629	-0.928121	0.35545	478.056	240.109	-0.993491	0.3985
CPAR2_207890	1.32433	0.742663	-0.834482	0.56845	1.25258	1.05459	-0.248229	0.8612
CPAR2_207900	34.627	60.2964	0.800175	0.4226	32.7511	28.5559	-0.197752	0.8565
CPAR2_207910	2095.74	5709.9	1.44601	0.2377	1982.2	2679.41	0.43481	0.7442
CPAR2_207920	4.70551	10.3521	1.1375	0.27985	4.45059	6.93641	0.640192	0.5729
CPAR2_207930	49.8178	88.7651	0.83333	0.3951	47.119	102.792	1.12535	0.3062
CPAR2_207940	7.73774	37.0561	2.25973	0.03215	7.31855	38.3505	2.38962	0.0544
CPAR2_207950	13.592	20.7432	0.609874	0.6488	12.8557	25.5754	0.992351	0.47775
CPAR2_207960	39.3379	62.21	0.661225	0.50115	37.2068	69.5914	0.903342	0.417
CPAR2_207970	4.43696	20.1689	2.18449	0.0441	4.19659	14.4775	1.78652	0.11455
CPAR2_207980	21.004	30.6257	0.544076	0.57945	19.8661	23.4117	0.236916	0.83565
CPAR2_207990	343.497	1491.66	2.11854	0.17665	324.888	734.486	1.17679	0.4696
CPAR2_208000	33.9015	35.106	0.0503709	0.95785	32.0649	26.5773	-0.270801	0.7939
CPAR2_208010	67.9924	49.2192	-0.466151	0.6653	64.309	50.0814	-0.360744	0.78625
CPAR2_208020	53780.3	10814.6	-2.3141	0.1463	50866.8	3132.24	-4.02146	0.0407
CPAR2_208030	36.7452	56.56	0.622227	0.52805	34.7545	53.6806	0.627199	0.57895
CPAR2_208040	84.496	154.84	0.873823	0.38555	79.9185	170.293	1.09142	0.35475
CPAR2_208050	78.7935	25.9229	-1.60385	0.11675	74.5249	39.1023	-0.93047	0.41215
CPAR2_208060	16.5769	16.7362	0.0137931	0.98765	15.6789	15.1572	-0.0488159	0.96245
CPAR2_208070	803.307	305.295	-1.39575	0.26755	759.789	192.237	-1.98271	0.17225
CPAR2_208080	20.0801	6.81052	-1.55993	0.1279	18.9923	5.50139	-1.78755	0.11465
CPAR2_208090	93.3595	113.319	0.279523	0.7698	88.3018	77.1432	-0.194904	0.86025
CPAR2_208100	321.403	49.712	-2.69272	0.02115	303.991	44.0404	-2.78713	0.0399
CPAR2_208110	88.422	37.3658	-1.24269	0.22195	83.6318	13.9681	-2.58192	0.03145
CPAR2_208120	113.025	84.2831	-0.423331	0.66685	106.902	33.9004	-1.65692	0.14275
CPAR2_208130	46.4958	57.9687	0.318176	0.74515	43.9769	49.0821	0.158451	0.88385
CPAR2_208140	15.7361	98.4314	2.64504	0.0165	14.8837	50.0427	1.74943	0.1235
CPAR2_208150	108.988	111.955	0.0387603	0.9681	103.083	81.769	-0.334183	0.7756
CPAR2_208160	0	0	0	1	0	0	0	1
CPAR2_208190	0.0451067	0	-inf	1	0.0426631	0	-inf	1
CPAR2_208200	86.5104	79.3012	-0.125531	0.9178	81.8238	56.4651	-0.535161	0.68925
CPAR2_208210	70.199	52.2007	-0.427379	0.66695	66.396	56.257	-0.239063	0.83445
CPAR2_208220	32.623	17.225	-0.92139	0.39735	30.8557	15.2351	-1.01814	0.37885
CPAR2_208230	33.0081	26.0446	-0.341836	0.72665	31.2199	32.5452	0.0599755	0.9613
CPAR2_208240	10.0737	3.22415	-1.6436	0.1531	9.52794	6.1912	-0.621945	0.5847
CPAR2_208250	4.07525	12.6786	1.63743	0.164	3.85447	3.50275	-0.138046	0.9179
CPAR2_208260	96.5003	173.9	0.849648	0.44745	91.2725	173.779	0.928999	0.48755
CPAR2_208270	53.4705	96.0535	0.845095	0.39375	50.5738	85.2377	0.753102	0.4883
CPAR2_208280	17.0832	38.8517	1.1854	0.2385	16.1577	29.1808	0.852794	0.44525
CPAR2_208290	14.0321	30.7663	1.13261	0.2602	13.272	30.8563	1.21718	0.2629
CPAR2_208300	35.2563	28.9065	-0.286487	0.77965	33.3463	22.0864	-0.594368	0.59805
CPAR2_208310	10.7747	40.5467	1.91194	0.0787	10.191	53.7383	2.39866	0.04455
CPAR2_208320	6.55039	14.3317	1.12955	0.26935	6.19553	25.1038	2.01861	0.07665
CPAR2_208330	20.0362	21.3992	0.0949509	0.9256	18.9507	22.8583	0.270466	0.8039
CPAR2_208340	70.3619	59.7002	-0.237058	0.8093	66.5501	37.3038	-0.835119	0.44185
CPAR2_208350	126.224	47.162	-1.42029	0.1521	119.386	36.8171	-1.69718	0.1313
CPAR2_208360	787.794	299.213	-1.39665	0.28385	745.116	192.547	-1.95225	0.19615
CPAR2_208370	34.9836	29.4357	-0.249109	0.7956	33.0884	27.9485	-0.243555	0.81965
CPAR2_208380	86.777	124.841	0.524711	0.63385	82.0759	123.949	0.594712	0.65745
CPAR2_208390	85.3458	95.6036	0.163745	0.884	80.7223	79.0721	-0.0297976	0.9805
CPAR2_208400	171.805	183.873	0.0979418	0.943	162.497	171.431	0.0772166	0.9615
CPAR2_208410	30.5394	16.2101	-0.913777	0.46205	28.8849	17.0619	-0.759534	0.54905
CPAR2_208420	27.6195	8.05138	-1.77838	0.1079	26.1232	8.62582	-1.5986	0.1708
CPAR2_208430	2126.18	201.304	-3.40081	0.0225	2011	245.888	-3.03184	0.0667
CPAR2_208440	66.3804	132.333	0.99534	0.32285	62.7843	114.839	0.871138	0.44895
CPAR2_208450	1844.99	1736.82	-0.0871644	0.92825	1745.04	1089.82	-0.679172	0.5224
CPAR2_208460	12.169	21.5146	0.822108	0.41415	11.5097	19.6115	0.768845	0.47605
CPAR2_208470	9.34689	30.502	1.70635	0.13335	8.84053	55.1321	2.64069	0.03345
CPAR2_208480	10.7345	25.6102	1.25446	0.2802	10.153	55.2668	2.44451	0.05115
CPAR2_208490	25.798	14.0945	-0.872132	0.38125	24.4004	15.8129	-0.625801	0.57415
CPAR2_208500	83.5429	72.6759	-0.201039	0.83275	79.017	35.3552	-1.16024	0.279
CPAR2_208510	25.5878	49.0381	0.93845	0.3393	24.2016	21.652	-0.160602	0.87895
CPAR2_208520	38.9476	34.3707	-0.180355	0.8552	36.8376	54.4067	0.562603	0.6608
CPAR2_208530	31.994	7.61107	-2.07163	0.06745	30.2607	14.4869	-1.06269	0.3349
CPAR2_208540	45.5575	81.3188	0.835901	0.3962	43.0894	110.254	1.35542	0.2592
CPAR2_208550	493.213	215.24	-1.19627	0.244	466.494	210.835	-1.14574	0.3507
CPAR2_208560	5.98584	15.9124	1.41052	0.1919	5.66156	16.744	1.56437	0.18015
CPAR2_208570	53.7493	65.6469	0.288479	0.77345	50.8375	55.3334	0.122259	0.91725
CPAR2_208580	133.622	309.833	1.21334	0.29805	126.383	55.8709	-1.17763	0.32335
CPAR2_208590	65.2218	35.0158	-0.897347	0.39555	61.6884	47.2366	-0.385094	0.7652
CPAR2_208600	10.4131	15.0708	0.53336	0.59175	9.84895	9.42307	-0.0637729	0.9545
CPAR2_208610	22.1726	26.0072	0.230132	0.81785	20.9714	21.4273	0.0310249	0.9776
CPAR2_208620	80.2881	31.3016	-1.35895	0.17545	75.9386	33.883	-1.16427	0.29295
CPAR2_208630	46.0762	26.7874	-0.782469	0.43035	43.5801	22.4984	-0.953848	0.39545
CPAR2_208640	42.0066	35.0881	-0.259638	0.7935	39.731	44.2841	0.156524	0.88795
CPAR2_208650	72.5807	120.723	0.734041	0.4557	68.6486	125.774	0.873529	0.4464
CPAR2_208660	114.259	83.3786	-0.454555	0.64035	108.069	69.4633	-0.637629	0.56075
CPAR2_208670	40.2911	36.6794	-0.135491	0.89415	38.1083	23.7317	-0.683292	0.5514
CPAR2_208680	143.739	69.2099	-1.0544	0.3943	135.952	65.5913	-1.05152	0.4754
CPAR2_208690	41.5941	33.5043	-0.312031	0.7479	39.3407	18.6137	-1.07966	0.31185
CPAR2_208700	11.7744	8.25588	-0.512165	0.6645	11.1366	11.8515	0.0897602	0.9382
CPAR2_208710	9.11032	12.5156	0.458149	0.6609	8.61677	12.8811	0.580042	0.60565
CPAR2_208730	14.8977	22.9782	0.625181	0.5237	14.0906	18.3256	0.379127	0.7206
CPAR2_208740	1929.82	1823.41	-0.0818255	0.9523	1825.27	964.396	-0.920414	0.5623
CPAR2_208750	10.2779	24.1188	1.23061	0.23065	9.72112	28.8386	1.5688	0.16
CPAR2_208760	23.4366	21.7204	-0.109714	0.90655	22.1669	144.122	2.70081	0.0405
CPAR2_208770	8.45066	3.54764	-1.2522	0.303	7.99285	4.46073	-0.841429	0.50015
CPAR2_208780	270.164	281.282	0.0581843	0.95465	255.527	171.824	-0.572544	0.59615
CPAR2_208790	15.5025	47.8634	1.62642	0.1151	14.6627	62.1435	2.08346	0.0948
CPAR2_208800	1398.56	361.503	-1.95186	0.1902	1322.8	689.876	-0.939182	0.5959
CPAR2_208810	0.974095	0	-inf	0.0108	0.921324	0.0627939	-3.87501	0.29235
CPAR2_208830	76.4524	41.5097	-0.881112	0.47215	72.3107	35.5415	-1.0247	0.4316
CPAR2_208840	17.4628	9.05861	-0.946925	0.34535	16.5168	9.95375	-0.730621	0.49165
CPAR2_208850	1294.32	316.317	-2.03275	0.04985	1224.21	258.594	-2.24309	0.0621
CPAR2_208860	4.42752	14.7283	1.73402	0.0851	4.18766	18.6365	2.15391	0.0619
CPAR2_208870	9.68172	39.2826	2.02056	0.04845	9.15722	100.076	3.45005	0.012
CPAR2_208880	168.245	102.9	-0.709311	0.4703	159.13	67.1189	-1.24542	0.2627
CPAR2_208890	25.3615	24.2135	-0.0668264	0.94625	23.9875	15.4109	-0.63833	0.5454
CPAR2_208900	2.87388	9.909	1.78574	0.13925	2.71819	10.5306	1.95388	0.1302
CPAR2_208910	63.9049	43.7394	-0.546995	0.70785	60.4429	81.018	0.422669	0.7634
CPAR2_208920	14.5767	13.605	-0.0995267	0.9139	13.7868	13.0589	-0.0782556	0.94295
CPAR2_208930	2251.25	5729	1.34756	0.33145	2129.29	3039.76	0.513587	0.72935
CPAR2_208940	1307.13	1182.71	-0.144318	0.8992	1236.32	655.192	-0.916065	0.4757
CPAR2_208950	27.2788	31.4726	0.206317	0.8339	25.801	35.0998	0.444037	0.6993
CPAR2_208960	52.3744	19.723	-1.40898	0.16075	49.5371	18.0676	-1.45511	0.1828
CPAR2_208970	70.9422	96.5358	0.444419	0.7194	67.099	69.4148	0.0489528	0.9711
CPAR2_208980	11.125	23.7437	1.09374	0.273	10.5223	26.3578	1.32478	0.2327
CPAR2_208990	238.977	263.12	0.138846	0.8976	226.031	179.556	-0.332089	0.7994
CPAR2_209000	29.1716	34.1832	0.228725	0.8101	27.5912	28.7839	0.0610544	0.95275
CPAR2_209010	27.899	67.6698	1.2783	0.1954	26.3876	61.2247	1.21426	0.2736
CPAR2_209020	10.547	31.4267	1.57516	0.1169	9.97559	29.0715	1.54313	0.16515
CPAR2_209030	20.9759	37.3767	0.833409	0.39215	19.8395	35.8027	0.85169	0.41955
CPAR2_209040	11.3178	21.5939	0.932034	0.3552	10.7046	48.3594	2.17556	0.0604
CPAR2_209050	30.6394	30.9159	0.0129584	0.9888	28.9796	23.1299	-0.325277	0.7589
CPAR2_209060	180.128	161.785	-0.154947	0.87675	170.37	105.265	-0.694646	0.54965
CPAR2_209070	35.0984	28.8977	-0.280451	0.78755	33.1969	24.7855	-0.421554	0.7094
CPAR2_209080	35.6569	94.337	1.40364	0.1699	33.7252	105.054	1.63924	0.17325
CPAR2_209090	31.9893	17.2571	-0.890402	0.36095	30.2563	17.9352	-0.754441	0.4907
CPAR2_209100	66.267	18.2898	-1.85725	0.13695	62.6771	20.251	-1.62994	0.26515
CPAR2_209110	32.4702	33.7201	0.0544937	0.9565	30.7111	16.6102	-0.886693	0.42295
CPAR2_209120	117.287	89.9879	-0.382245	0.70625	110.933	55.2845	-1.00475	0.3988
CPAR2_209130	111.893	171.903	0.619472	0.55135	105.831	137.814	0.380954	0.733
CPAR2_209140	126.233	69.8499	-0.853761	0.38255	119.395	51.8077	-1.2045	0.2733
CPAR2_209150	25.6455	59.6262	1.21724	0.2197	24.2561	62.2101	1.3588	0.21935
CPAR2_209160	24.2683	25.791	0.0877956	0.9342	22.9536	17.1502	-0.420498	0.7174
CPAR2_209170	138.869	120.75	-0.201703	0.839	131.346	78.5736	-0.74126	0.5265
CPAR2_209180	15.6836	30.8317	0.975152	0.322	14.834	25.1516	0.761741	0.4748
CPAR2_209190	97.8908	107.559	0.135889	0.88635	92.5876	55.2691	-0.744346	0.4866
CPAR2_209200	109.749	77.9765	-0.493102	0.6299	103.804	54.1019	-0.940106	0.39985
CPAR2_209210	0	0	0	1	0	0	0	1
CPAR2_209220	0.21787	0	-inf	1	0.206067	0.0936317	-1.13805	1
CPAR2_209230	0	0.213291	inf	1	0	0	0	1
CPAR2_209240	6292.62	409.312	-3.94239	0.0759	5951.72	246.256	-4.59508	0.0683
CPAR2_209250	311.706	193.862	-0.685157	0.53805	294.82	105.204	-1.48664	0.2509
CPAR2_209260	89.7719	69.1783	-0.375944	0.7065	84.9086	54.9295	-0.628329	0.57325
CPAR2_209270	0.166706	0.978009	2.55254	0.373	0.157675	0.859722	2.44692	0.3788
CPAR2_209280	7.10811	12.0387	0.760136	0.5597	6.72304	10.9099	0.698456	0.60795
CPAR2_209290	73.3711	53.5917	-0.453201	0.6449	69.3963	54.4841	-0.349022	0.74595
CPAR2_209300	1826.06	1374.49	-0.409842	0.73005	1727.14	798.902	-1.11229	0.41075
CPAR2_209310	58.625	38.7804	-0.596186	0.62075	55.449	27.2096	-1.02705	0.4687
CPAR2_209320	0	0	0	1	0	0	0	1
CPAR2_209330	0.21787	0	-inf	1	0.206067	0	-inf	1
CPAR2_209340	8.74808	6.25487	-0.483985	0.6428	8.27416	5.94146	-0.477795	0.65635
CPAR2_209350	422.692	485.07	0.198584	0.87125	399.793	0	0	1
CPAR2_209360	1821.63	2457.64	0.432046	0.66285	1722.94	1612.77	-0.095334	0.925
CPAR2_209370	4.75699	4.25422	-0.161155	0.90165	4.49929	33.3181	2.88854	0.07355
CPAR2_209380	1318.49	3641.74	1.46574	0.37875	1247.06	2008.83	0.687825	0.7023
CPAR2_209390	6.83131	17.5954	1.36496	0.18045	6.46122	19.4371	1.58894	0.1539
CPAR2_209400	25.6398	50.0783	0.965801	0.3568	24.2508	56.0853	1.20959	0.33685
CPAR2_209410	1506.35	4427.96	1.55558	0.23945	1424.73	2440.83	0.776683	0.5871
CPAR2_209420	9.3523	12.4466	0.412363	0.74435	8.84565	8.26177	-0.0985173	0.939
CPAR2_209430	58.6107	34.0885	-0.781878	0.42315	55.4355	51.137	-0.116443	0.91675
CPAR2_209440	9.95751	29.2936	1.55673	0.1386	9.41806	34.9686	1.89256	0.0936
CPAR2_209450	1899.26	5441.63	1.5186	0.2501	1796.37	3208.18	0.836666	0.565
CPAR2_209460	3491.12	659.943	-2.40328	0.2042	3301.99	196.526	-4.07054	0.07105
CPAR2_209470	270.733	136.88	-0.983963	0.39875	256.066	163.542	-0.646856	0.64975
CPAR2_209480	10.4943	23.8808	1.18625	0.24235	9.92578	17.4356	0.812788	0.45605
CPAR2_209490	6.92875	19.2247	1.47229	0.16235	6.55339	26.9326	2.03904	0.078
CPAR2_209500	15.795	50.0683	1.66443	0.10435	14.9393	80.5531	2.43083	0.0416
CPAR2_209510	880.141	1060.52	0.268964	0.79515	832.46	628.023	-0.406563	0.72955
CPAR2_209520	34.3484	45.242	0.397422	0.68155	32.4876	37.9787	0.225302	0.83545
CPAR2_209530	31.1675	46.0509	0.563185	0.57865	29.4789	33.7984	0.197269	0.86345
CPAR2_209540	17.1273	38.1962	1.15713	0.2409	16.1994	28.056	0.792368	0.4633
CPAR2_209550	34.9635	13.2302	-1.40202	0.162	33.0694	30.6228	-0.110892	0.91545
CPAR2_209560	19.0431	26.4976	0.476592	0.63585	18.0115	21.5855	0.261141	0.82475
CPAR2_209570	21.8551	36.0114	0.720486	0.46085	20.6711	52.0758	1.333	0.22465
CPAR2_209580	92.1688	101.259	0.135702	0.88915	87.1756	87.3633	0.00310168	0.99745
[truncated: 3,824 more rows]
