# Supplementary material for: Mitochondrial Carriers Link the Catabolism of Hydroxyaromatic Compounds to the Central Metabolism in Candida parapsilosis
Source: G3 (Bethesda). 2016 Oct 3;6(12):4047–58. doi: 10.1534/g3.116.034389 (PMC5144973; doi:10.1534/g3.116.034389)
Supplement: Supplemental Material [file supp_g3.116.034389_TableS6.xlsx]

## Sheet: Table S6
Table S6 Expression data obtained by RT-qPCR quantification of the C. parapsilosis genes involved in the 3-OAP (MNX1, MNX3, HDX1, OSC1, OCT1), the GP (MNX2, GDX1, FPH1) and the genes encoding MCs (CRC1, DIC1, LEU5, MPC1, MPC3, OAC1, ODC1, SFC1, YHM2, YMC1, YMC2).
Genes involved in the 3-oxoadipate pathway							Genes involved in the gentisate pathway
	MNX1	MNX3	HDX1	OSC1	OCT1			MNX2	GDX1	FPH1
SD 1	0.00668459	0.0291986	0.017561	0.0114079	0.0157791		SD 1	0.00307507	0.00490567	0.00664306
SD 2	0.0066942	0.0372701	1.72323	0.0109872	0.00711696		SD 2	0.00398859	0.00593754	0.00425386
SD 3	0.0169113	0.00911787	1.72323	0.00753864	0.0176287		SD 3	0.00635897	0.00296913	0.00675221
SD mean	0.0100967	0.0251955	1.72323	0.00997791	0.0135082		SD mean	0.00447421	0.00460411	0.00588304
SD st. error of the mean	0.00340729	0.0083697	1.72323	0.00122567	0.00323994		SD st. error of the mean	0.000978581	0.000870071	0.000815199
S3OH 1	0.159878	0.00906483	0.00470732	0.00935923	0.00977003		S3OH 1	25.7261	3.82296	3.46739
S3OH 2	0.418956	0.0294686	0.0590496	0.0299707	0.0182694		S3OH 2	3.0944	2.23945	0.900822
S3OH 3	0.701448	0.00682163	0.0140085	0.00544968	0.00744102		S3OH 3	15.081	1.4934	1.82703
S3OH mean	0.426761	0.0151183	0.0259218	0.0149265	0.0118268		S3OH mean	14.6338	2.5186	2.06508
S3OH st. error of the mean	0.156386	0.00720428	0.0167801	0.00760627	0.00329071		S3OH st. error of the mean	6.53704	0.68682	0.750404
FC (S3OH/SD)	42.2674	0.600041	1.62868	1.49596	0.875527		FC (S3OH/SD)	3270.71	547.033	351.022
S4OH 1	36.9359	15.9345	9.3939	252.618	2.80556		S4OH 1	0.035632	0.0185469	0.0176346
S4OH 2	49.3793	2.64913	2.35624	0.514163	0.890827		S4OH 2	0.00626118	0.16065	0.124064
S4OH 3	12.4864	2.11151	1.93614	0.497424	0.545149		S4OH 3	0.511407	0.219886	0.154368
S4OH 4	10.265	5.01251	3.00152	1.05233	0.629079		S4OH 4	0.0399153	0.0406137	0.0696913
S4OH mean	27.2666	6.42692	4.17195	1.14752	1.21765		S4OH mean	0.148304	0.109924	0.0914394
S4OH st. error of the mean	9.53054	3.23122	1.75438	0.477279	0.534397		S4OH st. error of the mean	0.121265	0.0481478	0.0302
FC (S4OH/SD)	2700.55	255.082	262.126	115.006	90.1417		FC (S4OH/SD)	33.1464	23.8752	15.5429
SGLY 1	0.00769145	0.0425118	0.036805	0.0160004	0.00992104		SGLY 1	0.00458035	0.00338928	0.00669735
SGLY 2	0.0119109	0.0166625	0.0349992	0.0289439	0.0109571		SGLY 2	0.0114205	0.0045927	0.00537686
SGLY 3	0.0743818	0.0660242	0.0794366	0.0353857	0.0144221		SGLY 3	0.00419441	0.0131928	0.0108101
SGLY mean	0.031328	0.0417328	0.0504136	0.0267767	0.0117668		SGLY mean	0.00673177	0.00705825	0.0076281
SGLY st. error of the mean	0.0215613	0.0142548	0.0145209	0.00570002	0.00136096		SGLY st. error of the mean	0.00234704	0.00308687	0.00163602
FC (SGLY/SD)	3.10281	1.65636	3.16752	2.68359	0.871081		FC (SGLY/SD)	1.50457	1.53303	1.29662
Genes encoding mitochondrial carriers
	CRC1	DIC1	LEU5	MPC1	MPC3	OAC1	ODC1	SFC1	YHM2	YMC1	YMC2
SD 1	0.0510356	0.682576	0.67389	0.421081	0.633428	1.43214	0.873602	0.107131	0.514516	0.639848	0.703072
SD 2	0.0920898	0.670633	0.352611	0.317207	0.613187	0.46624	1.28487	0.0344323	0.262444	0.920928	1.32114
SD 3	0.0101116	0.522897	0.187991	0.285362	0.747344	1.19679	0.427583	0.120854	0.120192	0.330996	0.295373
SD mean	0.051079	0.625369	0.404831	0.341217	0.664653	1.03172	0.862018	0.0874724	0.299051	0.63059	0.773197
SD st. error of the mean	0.0236651	0.0513519	0.142676	0.0409765	0.0417565	0.290791	0.247545	0.0268143	0.115294	0.170361	0.298183
S3OH 1	0.0319476	1.06867	1.21384	0.531497	0.651221	1.21665	0.348421	2.99423	2.22408	1.19529	0.730894
S3OH 2	0.126827	0.620143	0.948178	1.40826	1.67628	0.300447	1.01772	0.816438	0.218287	0.835196	1.0467
S3OH 3	0.0140468	0.703734	1.03317	1.12906	1.33232	1.77067	0.568305	1.05292	0.928821	0.675136	0.992917
S3OH mean	0.0576073	0.797516	1.06506	1.02294	1.21994	1.09592	0.644815	1.6212	1.12373	0.901873	0.923502
S3OH st. error of the mean	0.0349937	0.137708	0.078329	0.258603	0.301197	0.428687	0.196961	0.689903	0.587166	0.153811	0.0975473
FC (S3OH/SD)	1.12781	1.27527	2.63089	2.99792	1.83545	1.06222	0.748029	18.5338	3.75765	1.4302	1.1944
S4OH 1	0.0539546	0.830758	2.94695	0.997197	1.22974	0.540986	0.886655	1.71618	0.923274	1.30868	0.319137
S4OH 2	0.0110247	0.869082	2.83259	0.349476	0.786095	0.628615	0.709347	0.596062	0.558283	0.444966	0.214332
S4OH 3	0.0431382	2.38188	4.00844	1.46649	2.55187	2.91192	1.29438	1.71996	1.38658	2.72002	0.167925
S4OH 4	0.0186482	3.36961	3.80044	0.967782	2.20832	2.36872	1.47895	0.565318	0.593888	3.04408	0.137271
S4OH mean	0.0316914	1.86283	3.3971	0.945237	1.69401	1.61256	1.09233	1.14938	0.865507	1.87943	0.209666
S4OH st. error of the mean	0.0100992	0.618634	0.296891	0.229101	0.412341	0.603914	0.177782	0.328394	0.192142	0.608717	0.0397797
FC (S4OH/SD)	0.620439	2.97877	8.39142	2.7702	2.54871	1.56298	1.26718	13.1399	2.89418	2.98044	0.271168
SGLY 1	0.0730167	0.654056	2.85706	0.869683	1.04291	0.76824	0.785663	3.20685	0.66646	1.80986	0.299322
SGLY 2	0.206642	0.646385	0.602928	0.574726	0.999429	0.341445	0.691818	0.69	0.338965	2.13386	0.984791
SGLY 3	0.135389	0.62371	2.88608	1.41397	1.29134	2.18169	1.23292	2.5588	0.542259	2.40238	0.469279
SGLY mean	0.138349	0.641384	2.11536	0.952791	1.11123	1.09713	0.903468	2.15188	0.515895	2.11537	0.584464
SGLY st. error of the mean	0.0386028	0.00910994	0.756261	0.245806	0.0909264	0.556103	0.16694	0.754502	0.0954542	0.171293	0.206089
FC (SGLY/SD)	2.70854	1.02561	5.22529	2.79234	1.67189	1.06339	1.04808	24.6007	1.72511	3.35458	0.755906
RNA samples were prepared from C. parapsilosis CLIB 214 cells grown in synthetic medium supplemented with 2 % glucose (SD), 10 mM 3-hydroxybenzoate (S3OH), 10 mM 4-hydroxybenzoate (S4OH) or 3 % glycerol (SGly). Quantification of mRNA was performed as described in Materials and Methods. Relative expression was normalized to the EFB1 gene expression. The assays were performed in at least three inde…
