# Supplementary material for: Mitochondrial Carriers Link the Catabolism of Hydroxyaromatic Compounds to the Central Metabolism in Candida parapsilosis
Source: G3 (Bethesda). 2016 Oct 3;6(12):4047–58. doi: 10.1534/g3.116.034389 (PMC5144973; doi:10.1534/g3.116.034389)
Supplement: Supplemental Material [file supp_g3.116.034389_TableS7.xlsx]

## Sheet: Table S7
Table S7 Intracellular localization of the 3-oxoadipate and gentisate pathway enzymes.
Gene	Systematic name	Inferred enzymatic activity	MitoProt II	Putative N-terminal signal for import to mitochondria	yEGFP3 fusion	References/Remarks
3-oxoadipate pathway
MNX1	CPAR2_102790	4-hydroxybenzoate 1-hydroxylase	0.6546	MAVQAPSKTYGFQKAPIQLTFVVVGAGLGGVAASICLRL	cytosol	Holesova et al. 2011; Eppink et al. 1997
MNX3	CPAR2_205970	hydroquinone hydroxylase	0.0265		cytosol	Holesova et al. 2011; Eppink et al. 1997
HDX1	CPAR2_406440	hydroxyhydroquinone 1,2-dioxygenase	0.0029		cytosol	this study
OSC1	CPAR2_406450	3-oxoadipate CoA-transferase	0.8559	MLSVFNKHKVTTVVQCFVRCY	mitochondria	this study
OCT1	CPAR2_212970	3-oxoadipyl-CoA thiolase	0.9296	MFKKAAKDIVVLSALRT	mitochondria	this study
Gentisate pathway
MNX2	CPAR2_704320	3-hydroxybenzoate 6-hydroxylase	0.0911 [1]		cytosol/mitochondria [2,3]	Holesova et al. 2011; has a PTS1-like sequence SKL at the C-terminus
GDX1	CPAR2_704340	gentisate 1,2-dioxygenase	0.0396		cytosol/mitochondria [2,4]	Holesova et al. 2011
FPH1	CPAR2_704350	fumarylpyruvate hydrolase	0.8226	MTTAWKRLIRF	cytosol	this study
Prediction of import into mitochondria was analyzed by MitoProt II (http://ihg.gsf.de/ihg/mitoprot.html; Claros and Vincens 1996). [1] - Score 0.0911 corresponds to the shorter variant Mnx2p sequence with the length 415 amino acids retrieved from the Candida genome database. The longer sequence (447 amino acids long) starting with an upstream AUG codon has MitoProt II score 0.1421. [2] - Dependin…
Supplemental References:
1. Claros, M. G., and P. Vincens, 1996 Computational method to predict mitochondrially imported proteins and their targeting sequences. Eur. J. Biochem. 241: 779–786. 2. Holesova, Z., M. Jakubkova, I. Zavadiakova, I. Zeman, L. Tomaska et al., 2011 Gentisate and 3-oxoadipate pathways in the yeast Candida parapsilosis: identification and functional analysis of the genes coding for 3-hydroxybenzoate…
