# Supplementary material for: Mitochondrial Carriers Link the Catabolism of Hydroxyaromatic Compounds to the Central Metabolism in Candida parapsilosis
Source: G3 (Bethesda). 2016 Oct 3;6(12):4047–58. doi: 10.1534/g3.116.034389 (PMC5144973; doi:10.1534/g3.116.034389)
Supplement: Supplemental Material [file supp_g3.116.034389_TableS8.xlsx]

## Sheet: Table S8
Table S8 Mitochondrial carriers in C. parapsilosis.
	Candida parapsilosis		Candida albicans		Saccharomyces cerevisiae
	Systematic name	Standard name	Systematic name	Standard name	Systematic name	Standard name	Substrates	Subfamily [1]
1	CPAR2_303940	AAC1	orf19.930	PET9	YBL030c	AAC2	ADP/ATP	Ad. nucleotide clade
-	-	-	-	-	YMR056c	AAC1	ADP/ATP	Ad. nucleotide clade
-	-	-	-	-	YBR085w	AAC3	ADP/ATP	Ad. nucleotide clade
2	CPAR2_806290	SAL1	orf19.1403	SAL1	YNL083w	SAL1	Mg-ATP/Pi	Ad. nucleotide clade
3	CPAR2_213630	LEU5	orf19.2117	LEU5	YHR002w	LEU5	Coenzyme A	Ad. nucleotide clade
4	CPAR2_211030	-	orf19.804	-	YPR011C	-	APS, PAPS	Ad. nucleotide clade
5	CPAR2_103870	RIM2	orf19.4499	RIM2	YBR192W	RIM2	Pyrimidine nucleotides	Ad. nucleotide clade
6	CPAR2_406070	YIA6	orf19.1393	YIA6	YIL006w	YIA6	NAD+	Ad. nucleotide clade
7	CPAR2_404290	YEA6	orf19.5921	YEA6	YEL006w	YEA6	Putatively NAD+	Ad. nucleotide clade
8	CPAR2_301550	FLX1	orf19.6532	FLX1	YIL134c	FLX1	FAD	Ad. nucleotide clade
9	CPAR2_104260	TPC1	orf19.28	TPC1	YGR096w	TPC1	Thiamine pyrophosphate	Ad. nucleotide clade
10	CPAR2_206730	ANT1	orf19.6254	ANT1	YPR128c	ANT1	ATP/ADP	Ad. nucleotide clade
11	CPAR2_800630	CRC1	orf19.2599	CRC1	YOR100c	CRC1	Carnitine/acetylcarnitine	AA 2 clade
12	CPAR2_208040	YMC1	orf19.4447	YMC1	YPR058W	YMC1	Unknown	AA 2 clade
13	CPAR2_804290	YMC2	orf19.4733	YMC2	YPR058W	YMC1	Unknown	AA 2 clade
-	-	-	-	-	YBR104W	YMC2	Unknown	AA 2 clade
14	CPAR2_404540	ORT1	orf19.5926	ORT1	YOR130c	ORT1	Ornithine/arginine	AA 2 clade
15	CPAR2_800130	ORT2	orf19.2851	ORT2	YOR130c	ORT1	Ornithine/arginine	AA 2 clade
-	-	-	-	-	YJL133w	MRS3	Iron uptake	AA 1 clade
16	CPAR2_407600	MRS4	orf19.2178	MRS4	YKR052c	MRS4	Iron uptake	AA 1 clade
17	CPAR2_203920	HEM25	orf19.1804	HEM25	YDL119C	HEM25	Unknown	AA 1 clade
18	CPAR2_107670	MTM1	orf19.417	MTM1	YGR257c	MTM1	Pyridoxal 5′-phosphate	AA 1 clade
19	CPAR2_702410	PET8	orf19.7082	PET8	YNL003c	PET8	S-adenosyl-L-methionine	AA 1 clade
20	CPAR2_401120	MME1	orf19.4159	MME1	YMR166c	MME1	Unknown	AA 1 clade
21	CPAR2_208340	-	orf19.5052	-	YFR045w	-	Unknown	Keto acid and Pi clade
22	CPAR2_805840	CTP1	orf19.5870	CTP1	YBR291c	CTP1	Citrate	Keto acid and Pi clade
23	CPAR2_100870	SFC1	orf19.3931	SFC1	YJR095w	SFC1	Succinate/fumarate	Keto acid and Pi clade
24	CPAR2_202850	AGC1	orf19.4966	AGC1	YPR021c	AGC1	Aspartate/glutamate	Keto acid and Pi clade
25	CPAR2_204490	ODC1	orf19.3518	ODC1	YPL134c	ODC1	Oxodicarboxylates	Keto acid and Pi clade
-	-	-	-	-	YOR222w	ODC2	Oxodicarboxylates	Keto acid and Pi clade
26	CPAR2_406100	PIC2	orf19.1395	PIC2	YER053c	PIC2	Phosphate	Keto acid and Pi clade
27	CPAR2_805030	MIR1	orf19.4885	MIR1	YJR077c	MIR1	Phosphate	Keto acid and Pi clade
28	CPAR2_404450	OAC1	orf19.7411	OAC1	YKL120w	OAC1	Oxaloacetate/sulfate	Keto acid and Pi clade
29	CPAR2_602130	YHM1	orf19.685	YHM1	YDL198c	YHM1	GDP/GTP	Keto acid and Pi clade
30	CPAR2_600780	DIC1	orf19.5628	DIC1	YLR348c	DIC1	Dicarboxylate/phosphate	Keto acid and Pi clade
31	CPAR2_603710	YHM2	orf19.4197	YHM2	YMR241w	YHM2	Citrate/oxoglutarate	AA 1 clade
32	CPAR2_302940	UGO1	orf19.3900	UGO1	YDR470c	UGO1	Fusion machinery	Outer mito. membrane
33	CPAR2_502880	-	orf19.1717	-	-	-	-	-
34	CPAR2_101990	MPC1	orf19.252	MPC1	YGL080W	MPC1	Pyruvate	Not a member of MCF
-	-	-	-	-	YHR162W	MPC2	Pyruvate	Not a member of MCF
35	CPAR2_205600	MPC3	orf19.6435	MPC3	YGR243W	MPC3	Pyruvate	Not a member of MCF
The list of genes encoding MCs with the description of substrates and distribution of MCs into subfamilies is based on classification of MCs from S. cerevisiae (Kunji and Robinson 2006; Robinson and Kunji 2006). Standard names of C. parapsilosis and C. albicans orthologs are adopted from S. cerevisiae nomenclature. Updated description of substrates and distribution of MCs into subfamilies is base…
Supplemental References:
1. Kunji, E. R., and A. J. Robinson, 2006 The conserved substrate binding site of mitochondrial carriers. Biochim. Biophys. Acta 1757: 1237–1248. 2. Robinson, A. J., and E. R. Kunji, 2006 Mitochondrial carriers in the cytoplasmic state have a common substrate binding site. Proc. Natl. Acad. Sci. U.S.A. 103: 2617–2622.
