# Supplementary material for: Mitochondrial Carriers Link the Catabolism of Hydroxyaromatic Compounds to the Central Metabolism in Candida parapsilosis
Source: G3 (Bethesda). 2016 Oct 3;6(12):4047–58. doi: 10.1534/g3.116.034389 (PMC5144973; doi:10.1534/g3.116.034389)
Supplement: Supplemental Material [file supp_g3.116.034389_TableS9.xlsx]

## Sheet: A -HDX1
Table S9 Phylogenetic profiles of C. parapsilosis proteins - (A) Hdx1.
Hamming distance	Gene name	Systematic name	Description
0	HDX1	CPAR2_406440	predicted hydroxyhydroquinone 1,2-dioxygenase; orthologue of C. albicans HQD1
3	OSC1	CPAR2_406450	predicted 3-oxoadipate-CoA transferase
8	MNX3	CPAR2_205970	hydroquinone hydroxylase; orthologue of C. albicans PHH1
9	MNX1	CPAR2_102790	4-hydroxybenzoate 1-hydroxylase
9		CPAR2_204420	predicted long-chain-alcohol oxidase
9		CPAR2_204430	predicted long-chain-alcohol oxidase
9	MNX2	CPAR2_704320	3-hydroxybenzoate 6-hydroxylase
10		CPAR2_207090	predicted monooxygenase; orthologue of C. albicans FMO2
11		CPAR2_103150	uncharacterized ORF
11		CPAR2_207130	uncharacterized ORF
11		CPAR2_701900	predicted protein serine/threonine kinase
12		CPAR2_601180	predicted 3-hydroxyisobutyrate dehydrogenase; orthologue of C. albicans HPD1
12		CPAR2_704330	predicted general substrate transporter; Major Facilitator Superfamily (MFS)
13		CPAR2_100470	predicted general substrate transporter; Major Facilitator Superfamily (MFS)
14		CPAR2_203780	predicted cytochrome P450
14		CPAR2_204840	predicted general substrate transporter; Major Facilitator Superfamily (MFS)
14		CPAR2_210620	predicted Zn2Cys6 transcription factor
14		CPAR2_301000	predicted cytochrome P450
14		CPAR2_401480	predicted Zn2Cys6 transcription factor; orthologue of C. albicans ZCF15
14		CPAR2_503950	predicted cytochrome P450
14		CPAR2_600870	predicted cytochrome P450
14		CPAR2_800510	predicted cytochrome P450; orthologue of C. albicans ALK2
15		CPAR2_204210	predicted cytochrome P450
15		CPAR2_204220	predicted cytochrome P450; orthologue of C. albicans ALK8
15		CPAR2_406430	predicted flavin reductase-like protein
15		CPAR2_701510	predicted protein with stomatin domain
15		CPAR2_800520	predicted cytochrome P450
15		CPAR2_803490	predicted short-chain dehydrogenase/reductase
16	CDG1	CPAR2_701230	predicted cysteine dioxygenase; orthologue of C. albicans CDG1
16		CPAR2_805890	predicted glycerol-3-phosphate O-acyltransferase
17		CPAR2_503880	predicted general substrate transporter; Major Facilitator Superfamily (MFS); orthologue of C. albicans NGT1
17		CPAR2_700810	predicted zinc finger transcription factor (GATA-type); orthologue of C. albicans SFU1
19		CPAR2_404920	predicted acetamidase/formamidase
19		CPAR2_504090	predicted protein with Mpv17/PMP22 domain
19	GDX1	CPAR2_704340	predicted gentisate 1,2-dioxygenase
20	FPH1	CPAR2_704350	predicted fumarylpyruvate hydrolase
21		CPAR2_102480	predicted amino acid transporter
21		CPAR2_210200	predicted Zn2Cys6 transcription factor; orthologue of C. albicans CTF1
21		CPAR2_407260	predicted metal ion-binding protein with class II aldolase/adducin domain
22		CPAR2_105480	predicted short-chain dehydrogenase/reductase
22		CPAR2_204620	predicted glutathione transferase; orthologue of C. albicans GST3
23		CPAR2_110060	uncharacterized ORF
23		CPAR2_210420	predicted heme-/iron ion-binding protein
23		CPAR2_301530	uncharacterized ORF
23		CPAR2_403210	predicted thioredoxin peroxidase; orthologue of C. albicans AHP1
23		CPAR2_704370	predicted Zn(II)2Cys6 transcription factor
24		CPAR2_210410	uncharacterized ORF
24		CPAR2_700300	predicted Rho GDP-dissociation inhibitor
24		CPAR2_807520	predicted zinc finger protein (FYVE/PHD-type)
25		CPAR2_302740	predicted steryl acetyl hydrolase
25		CPAR2_302750	predicted steryl acetyl hydrolase
25		CPAR2_302790	predicted steryl acetyl hydrolase
25		CPAR2_401380	predicted subunit of the Dam1 (DASH) complex; orthologue of C. albicans ASK1
25		CPAR2_405460	predicted protein with FF domain
25		CPAR2_405750	uncharacterized ORF
25		CPAR2_407430	uncharacterized ORF
25		CPAR2_503940	uncharacterized ORF
25		CPAR2_600160	predicted short-chain dehydrogenase/reductase
25		CPAR2_806910	predicted glutathione peroxidase; orthologue of C. albicans GTT13
26		CPAR2_103550	predicted Zn2Cys6 transcription factor; orthologue of C. albicans ZCF16
26		CPAR2_106350	uncharacterized ORF
26		CPAR2_205350	predicted glycosyl hydrolase
26		CPAR2_209810	predicted acyl-CoA thioesterase
26		CPAR2_303010	uncharacterized ORF
26		CPAR2_402060	predicted transcription factor
26		CPAR2_404590	predicted histone methyltransferase activity; orthologue of C. albicans DOT1
26		CPAR2_500490	uncharacterized ORF
26		CPAR2_500500	uncharacterized ORF
26		CPAR2_502050	predicted mitochondrial ribosomal protein L20
26		CPAR2_602250	predicted zinc finger protein (LIM-type)
26		CPAR2_700010	predicted general substrate transporter; Major Facilitator Superfamily (MFS)
26		CPAR2_801670	uncharacterized ORF
26		CPAR2_801850	predicted Ala-, Leu- and Ser-rich protein; orthologue of C. albicans OP4
27		CPAR2_103700	uncharacterized ORF
27		CPAR2_104430	predicted copper amine oxidase; orthologue of C. albicans AMO2
27		CPAR2_107330	uncharacterized ORF
27		CPAR2_202450	predicted transcription factor; orthologue of C. albicans WOR3
27		CPAR2_204000	predicted myosin binding protein
27		CPAR2_206390	predicted transcription factor Opi1; orthologue of C. albicans OPI1
27		CPAR2_207520	uncharacterized ORF
27		CPAR2_209850	predicted acyl-CoA thioesterase; orthologue of C. albicans TES15
27		CPAR2_211790	predicted mannose-P-dolichol utilization defect 1 protein
27		CPAR2_401160	predicted protein involved in protein targeting to vacuole
27		CPAR2_503790	uncharacterized ORF
27		CPAR2_704360	predicted protein with carbon-sulfur lyase activity
27		CPAR2_801860	predicted omega-3 fatty acid desaturase; orthologue of C. albicans FAD3
27		CPAR2_805950	uncharacterized ORF
27		CPAR2_806830	predicted Zn2Cys6 transcription factor; orthologue of C. albicans AHR1
28		CPAR2_103360	uncharacterized ORF
28		CPAR2_109640	uncharacterized ORF
28		CPAR2_401370	predicted metallothionein; orthologue of C. albicans CRD2
28		CPAR2_402070	predicted protein with bZIP domain; orthologue of C. albicans MET4
28		CPAR2_602450	predicted zinc finger transcription factor (C2H2-type); orthologue of C. albicans TRY5
28		CPAR2_704070	uncharacterized ORF
29		CPAR2_202920	uncharacterized ORF
29		CPAR2_206570	predicted heat shock protein (HSP) 9/12; orthologue of C. albicans WH11
29		CPAR2_207970	uncharacterized ORF
29		CPAR2_214150	predicted taurine catabolism dioxygenase
29		CPAR2_301450	predicted NmrA-like oxidoreductase; orthologue of C. albicans CIP1
29		CPAR2_501010	predicted xanthine-uric acid/H+ symporter; orthologue of C. albicans XUT1
29		CPAR2_805000	predicted transcription factor with Pac2 domain; orthologue of C. albicans WOR1
29		CPAR2_808100	predicted zinc finger transcription factor (C2H2-type); orthologue of C. albicans WOR4
29		CPAR2_808350	uncharacterized ORF
30		CPAR2_105150	predicted protein with ubiquitin interacting motif
30		CPAR2_204120	predicted alpha-mannosyltransferase; orthologue of C. albicans MNT4
30		CPAR2_301790	uncharacterized ORF
30		CPAR2_401470	predicted zinc finger transcription factor (C2H2-type); orthologue of C. albicans ADR1
30		CPAR2_406690	uncharacterized ORF
30		CPAR2_501870	predicted zinc finger transcription factor (RING-type); orthologue of C. albicans TRY3
30		CPAR2_702500	uncharacterized ORF
30		CPAR2_800210	predicted zinc finger transcription factor (GATA-type); orthologue of C. albicans GZF3
30		CPAR2_800440	predicted transcriptional activator; orthologue of C. albicans INO2
31		CPAR2_101060	predicted transcription factor; orthologue of C. albicans SFL2
31		CPAR2_203620	predicted taurine catabolism dioxygenase
31		CPAR2_208310	uncharacterized ORF
31		CPAR2_401180	predicted Zn2Cys6 transcription factor; orthologue of C. albicans ZCF21
31		CPAR2_403090	uncharacterized ORF
31		CPAR2_404910	predicted taurine catabolism dioxygenase
31		CPAR2_405470	predicted zinc finger transcription factor (C2H2-type); orthologue of C. albicans TRY4
31		CPAR2_406680	uncharacterized ORF
31		CPAR2_704090	predicted RNA-binding protein (Lupus La)
31		CPAR2_805760	uncharacterized ORF
32		CPAR2_106530	uncharacterized ORF
32		CPAR2_109380	predicted TB2/DP1/HVA22-related protein
32		CPAR2_202490	uncharacterized ORF
32		CPAR2_204350	predicted regulator of G protein signalling superfamily (RGS); orthologue of C. albicans RGS2
32		CPAR2_300020	uncharacterized ORF
32		CPAR2_303750	predicted helix-loop-helix-type transcription factor; orthologue of C. albicans HMS1
32	RBT1	CPAR2_403510	predicted cell wall protein; orthologue of C. albicans RBT1
32		CPAR2_501280	uncharacterized ORF
32		CPAR2_501290	predicted Zn2Cys6 transcription factor; orthologue of C. albicans CZF1
32		CPAR2_602040	uncharacterized ORF
32		CPAR2_603420	predicted adhesin-like protein; orthologue of C. albicans PGA25
32		CPAR2_702930	uncharacterized ORF
32		CPAR2_703250	uncharacterized ORF
32		CPAR2_803860	predicted protein with Src homology-3 domain
32		CPAR2_805240	uncharacterized ORF
32		CPAR2_805900	predicted zinc finger transcription factor (C2H2-type); orthologue of C. albicans STP1
32		CPAR2_808570	predicted helix-loop-helix-type transcription factor; orthologue of C. albicans TRY6
33		CPAR2_102340	uncharacterized ORF
33		CPAR2_213380	uncharacterized ORF
33		CPAR2_702050	uncharacterized ORF
33		CPAR2_808240	uncharacterized ORF
34		CPAR2_103080	predicted glutathione-independent glyoxalase; orthologue of C. albicans GLX3
34		CPAR2_208480	predicted exosome-associated factor Rrp47/DNA strand repair C1D
34		CPAR2_213370	uncharacterized ORF
34		CPAR2_402040	predicted general substrate transporter; Major Facilitator Superfamily (MFS); orthologue of C. albicans JEN2
34		CPAR2_405260	predicted Zn2Cys6 transcription factor; orthologue of C. albicans CTA4
34		CPAR2_407310	predicted general substrate transporter; Major Facilitator Superfamily (MFS)
34		CPAR2_801735	uncharacterized ORF
34		CPAR2_808390	predicted general substrate transporter; Major Facilitator Superfamily (MFS)
34		CPAR2_808410	predicted general substrate transporter; Major Facilitator Superfamily (MFS); orthologue of C. albicans JEN1
36		CPAR2_301880	predicted amidase
37		CPAR2_804630	predicted general substrate transporter; Major Facilitator Superfamily (MFS)
37		CPAR2_808400	predicted general substrate transporter; Major Facilitator Superfamily (MFS)
38		CPAR2_503980	predicted U3 snoRNP protein; orthologue of C. albicans UTP8
39		CPAR2_203440	predicted 2-hydroxyacid dehydrogenase
39		CPAR2_602070	uncharacterized ORF
40		CPAR2_107350	predicted pirin protein; orthologue of C. albicans PRN1
40		CPAR2_107580	predicted pirin protein; orthologue of C. albicans PRN4
41		CPAR2_407950	predicted mRNA-binding protein with zinc finger CCCH domain; orthologue of C. albicans ZSF1
41		CPAR2_800240	predicted oligopeptide transmembrane transporter; orthologue of C. albicans OPT2
41		CPAR2_800250	predicted member of oligopeptide transporter (OPT) superfamily
43		CPAR2_213940	predicted serine and threonine ammonia lyase; orthologue of C. albicans CHA1
43		CPAR2_703950	predicted medium-chain alcohol dehydrogenase; orthologue of C. albicans IFE1
44		CPAR2_301640	predicted general substrate transporter; Major Facilitator Superfamily (MFS)
44		CPAR2_301750	predicted general substrate transporter; Major Facilitator Superfamily (MFS)
44		CPAR2_406250	predicted C4-dicarboxylate/malic acid transport protein
44		CPAR2_603240	predicted ribosomal protein L1; orthologue of C. albicans CIC1
45		CPAR2_101520	uncharacterized ORF
45	NCE103	CPAR2_101880	Carbonic anhydrase; orthologue of C. albicans NCE103
45		CPAR2_103840	predicted alcohol dehydrogenase
45		CPAR2_201500	predicted cytochrome b2 precursor; orthologue of C. albicans CYB2
45		CPAR2_201540	predicted fumarate reductase; orthologue of C. albicans OSM2
45		CPAR2_206730	predicted mitochondrial substrate/solute carrier; Mitochondrial Carrier Family (MCF); orthologue of C. albicans ANT1
45		CPAR2_600830	predicted rRNA-binding protein with pentatricopeptide repeat
46		CPAR2_100330	predicted general substrate transporter; Major Facilitator Superfamily (MFS)
46		CPAR2_101530	predicted Zn2Cys6 transcription factor; orthologue of C. albicans PPR1
46		CPAR2_105190	predicted nucleolar protein; orthologue of C. albicans NOP4
46		CPAR2_105530	predicted spermidine transporter; orthologue of C. albicans DUR3
46		CPAR2_107130	predicted protein involved in biogenesis of the large ribosomal subunit; orthologue of C. albicans ERB1
46		CPAR2_109810	predicted methyltransferase with Kelch-type beta propeller domain
46		CPAR2_210690	predicted uroporphyrin-III C-methyltransferase; orthologue of C. albicans MET1
46		CPAR2_404990	predicted U3 snoRNA-associated protein; orthologue of C. albicans UTP4
46		CPAR2_601380	predicted protein required for synthesis of wybutosine modified tRNA
46		CPAR2_807600	predicted acyl-CoA oxidase; orthologue of C. albicans PXP2
46		CPAR2_807700	predicted acyl-CoA oxidase; orthologue of C. albicans POX1-3
47		CPAR2_205500	predicted dodecenoyl-CoA delta-isomerase (crotonase family); orthologue of C. albicans ECI1
47	GRP2	CPAR2_304270	predicted methylglyoxal reductase; orthologue of C. albicans GRP2
47		CPAR2_400150	predicted tRNA-splicing endonuclease; orthologue of C. albicans SNE2
47		CPAR2_600270	predicted short-chain dehydrogenase/reductase; orthologue of C. albicans AYR2
47		CPAR2_701080	uncharacterized ORF; orthologue of C. albicans CDC6
47		CPAR2_800120	predicted short-chain dehydrogenase/reductase
47		CPAR2_800330	predicted short-chain dehydrogenase/reductase
47		CPAR2_800340	predicted short-chain dehydrogenase/reductase
47		CPAR2_800350	predicted short-chain dehydrogenase/reductase
47		CPAR2_801180	predicted snoRNA-binding protein; orthologue of C. albicans RRP9
48		CPAR2_109180	predicted tRNA methyltransferase; orthologue of C. albicans TRM2
48		CPAR2_206590	predicted protein with armadillo-type fold and Pumilio RNA-binding repeat
48		CPAR2_301810	predicted U3 snoRNP protein; orthologue of C. albicans UTP22
48	FAS1	CPAR2_302650	fatty acid synthetase; subunit beta; orthologue of C. albicans FAS1
48		CPAR2_401110	predicted 2,4-dienoyl-CoA reductase; orthologue of C. albicans SPS20
48		CPAR2_502340	predicted protein with GPR1/FUN34/yaaH domain
48		CPAR2_502800	predicted protein with GPR1/FUN34/yaaH domain; orthologue of C. albicans ATO1
48		CPAR2_602050	predicted pantothenate kinase
48		CPAR2_702720	predicted aspartic endopeptidase
48		CPAR2_801150	predicted kinetochore protein Ndc80
48	FAS2	CPAR2_807400	fatty acid synthetase; subunit alpha; orthologue of C. albicans FAS2
49		CPAR2_101620	predicted acetate CoA-transferase/succinate CoA-transferase; orthologue of C. albicans ACH1
49		CPAR2_101800	uncharacterized ORF
49	RPO41	CPAR2_105920	mitochondrial RNA polymerase; orthologue of C. albicans RPO41
49		CPAR2_106500	predicted glycosyl hydrolase; orthologue of C. albicans SCW4
49		CPAR2_108690	predicted 3-hydroxyisobutyryl-CoA hydrolase (crotonase family); orthologue of C. albicans EHD3
49		CPAR2_109390	predicted short-chain dehydrogenase/reductase
49		CPAR2_109470	predicted short-chain dehydrogenase/reductase
49		CPAR2_204680	predicted protein with armadillo-type fold; orthologue of C. albicans SDA1
49		CPAR2_206510	predicted rRNA binding protein; orthologue of C. albicans RPF2
49	GCV2	CPAR2_207080	predicted glycine dehydrogenase; orthologue of C. albicans GCV2
49		CPAR2_207560	predicted protein with armadillo-type fold
49		CPAR2_207780	predicted catalase; orthologue of C. albicans CTA1
49		CPAR2_208140	predicted protein with LicD domain
49		CPAR2_208760	predicted amino acid/polyamine transporter
49		CPAR2_300820	predicted U3 snoRNA-associated protein; orthologue of C. albicans UTP18
49		CPAR2_302970	predicted PINc domain nuclease
49		CPAR2_303760	predicted arginine N5-methyltransferase; orthologue of C. albicans RMT2
49		CPAR2_304080	predicted adenylylsulfate kinase; orthologue of C. albicans MET14
49		CPAR2_400570	predicted phosphoprotein phosphatase
49		CPAR2_401740	predicted cupric reductase/ferric-chelate reductase; orthologue of C. albicans FRE10
49		CPAR2_405240	predicted ferrous iron transport protein; orthologue of C. albicans CCC1
49		CPAR2_501330	predicted glycerol-3-phosphate dehydrogenase; orthologue of C. albicans GUT2
49		CPAR2_503450	predicted ribosomal protein L2
49		CPAR2_600110	predicted rRNA methyltransferase; orthologue of C. albicans SPB1
49		CPAR2_601470	predicted DNA/RNA helicase DEAD/DEAH box type
49		CPAR2_601900	predicted RNA-binding protein (alpha-beta plait)
49		CPAR2_602390	predicted aldolase-type TIM barrel oxidoreductase
49		CPAR2_602410	predicted aldolase-type TIM barrel oxidoreductase; orthologue of C. albicans OYE2
49		CPAR2_702060	predicted aldolase-type TIM barrel oxidoreductase; orthologue of C. albicans EBP7
49		CPAR2_803850	predicted catalase
49		CPAR2_804690	predicted snoRNA-binding protein; orthologue of C. albicans DIP2
49		CPAR2_805350	predicted CDP-diacylglycerol-glycerol-3-phosphate 3-phosphatidyltransferase; orthologue of C. albicans PEL1
49		CPAR2_805790	predicted phosphatidyl-N-dimethylethanolamine N-methyltransferase; orthologue of C. albicans OPI3
50	SFC1	CPAR2_100870	predicted mitochondrial substrate/solute carrier; Mitochondrial Carrier Family (MCF); orthologue of C. albicans SFC1
50		CPAR2_101860	predicted amino acid transporter; orthologue of C. albicans AGP2
50		CPAR2_101990	predicted mitochondrial pyruvate carrier MPC1
50		CPAR2_102550	predicted fatty acid-CoA synthetase/ligase; orthologue of C. albicans FAA21
50		CPAR2_102560	predicted fatty acid-CoA synthetase/ligase
50		CPAR2_102570	predicted fatty acid-CoA synthetase/ligase
50		CPAR2_102760	predicted general substrate transporter; Major Facilitator Superfamily (MFS)
50		CPAR2_103260	predicted carnitine O-acetyltransferase; orthologue of C. albicans CTN3
50		CPAR2_103870	predicted mitochondrial substrate/solute carrier; Mitochondrial Carrier Family (MCF); orthologue of C. albicans RIM2
50		CPAR2_104190	predicted glutamate dehydrogenase; orthologue of C. albicans GDH2
50		CPAR2_104600	predicted Mak16 protein; orthologue of C. albicans MAK16
50		CPAR2_105020	predicted DNA helicase; orthologue of C. albicans MCM3
50		CPAR2_106680	predicted amino acid transporter; orthologue of C. albicans PUT4
50		CPAR2_106690	predicted amino acid transporter; orthologue of C. albicans DIP5
50		CPAR2_106700	predicted amino acid transporter
50		CPAR2_108340	predicted general substrate transporter; Major Facilitator Superfamily (MFS)
50		CPAR2_108370	predicted general substrate transporter; Major Facilitator Superfamily (MFS); orthologue of C. albicans HGT1
50		CPAR2_108760	predicted member of RNase L inhibitor (RLI) subfamily; orthologue of C. albicans RLI1
50		CPAR2_108810	predicted aldehyde dehydrogenase
50		CPAR2_109590	predicted protein with Kelch-type beta propeller domain; orthologue of C. albicans KEL1
50		CPAR2_110400	predicted carnitine O-acetyltransferase; orthologue of C. albicans CTN1
50		CPAR2_200640	predicted fatty acid-CoA synthetase/ligase; orthologue of C. albicans FAA4
50		CPAR2_201830	predicted DNA/RNA helicase DEAD/DEAH box type; orthologue of C. albicans CHR1
50		CPAR2_201880	predicted DNA helicase; orthologue of C. albicans CDC54
50		CPAR2_202500	predicted DNA helicase; orthologue of C. albicans MCM2
50		CPAR2_203510	predicted general substrate transporter; Major Facilitator Superfamily (MFS)
50		CPAR2_203530	predicted sulfate adenylyltransferase; orthologue of C. albicans MET3
50	ACO1	CPAR2_205700	predicted aconitate hydratase; orthologue of C. albicans ACO1
50		CPAR2_205890	predicted ribosome biogenesis protein BMS1/TSR1; orthologue of C. albicans TSR1
50		CPAR2_207640	predicted DNA/RNA helicase DEAD/DEAH box type; orthologue of C. albicans MSS116
50		CPAR2_208870	predicted protein serine/threonine kinase
50		CPAR2_212620	predicted amino acid transporter; orthologue of C. albicans AGP3
50	OCT1	CPAR2_212970	predicted 3-oxoadipyl-CoA thiolase; orthologue of C. albicans POT1-2
50		CPAR2_213630	predicted mitochondrial substrate/solute carrier; Mitochondrial Carrier Family (MCF); orthologue of C. albicans LEU5
50		CPAR2_213920	predicted choline/ethanolamine transporter; orthologue of C. albicans HNM1
50		CPAR2_300590	predicted general substrate transporter; Major Facilitator Superfamily (MFS)
50		CPAR2_300730	predicted general substrate transporter; Major Facilitator Superfamily (MFS); orthologue of C. albicans FLU1
50		CPAR2_300760	predicted general substrate transporter; Major Facilitator Superfamily (MFS)
50		CPAR2_301370	predicted single-stranded telomeric DNA binding (Sua5)
50		CPAR2_301390	predicted general substrate transporter; Major Facilitator Superfamily (MFS)
50		CPAR2_301670	predicted protein involved in biogenesis of the large ribosomal subunit; orthologue of C. albicans YTM1
50		CPAR2_400120	predicted sulphate transporter; orthologue of C. albicans SUL2
50		CPAR2_401450	predicted general substrate transporter; Major Facilitator Superfamily (MFS); orthologue of C. albicans HGT17
50		CPAR2_403600	predicted ATP-binding cassette (ABC) transporter of the Pdr/Cdr family; orthologue of C. albicans CDR3
50		CPAR2_403820	predicted amino acid transporter
50		CPAR2_404580	predicted hydroxymethylbilane synthase; orthologue of C. albicans HEM3
50		CPAR2_404670	predicted DNA helicase; orthologue of C. albicans CDC47
50		CPAR2_406820	predicted flavodoxin-like protein; orthologue of C. albicans PST2
50		CPAR2_407120	predicted mitochondrial inner membrane translocase subunit Tim23; orthologue of C. albicans TIM23
50		CPAR2_407130	predicted tRNA dihydrouridine synthase; orthologue of C. albicans SMM1
50		CPAR2_407200	predicted ATP-binding cassette (ABC) transporter of the Pdr/Cdr family; orthologue of C. albicans YOR1
50		CPAR2_407360	predicted RAS signal transduction GTPase; orthologue of C. albicans RAS1
50		CPAR2_407600	predicted mitochondrial substrate/solute carrier; Mitochondrial Carrier Family (MCF); orthologue of C. albicans MRS4
50		CPAR2_407990	predicted peptidase S10
50		CPAR2_500690	uncharacterized ORF; orthologue of C. albicans LYS4
50		CPAR2_500880	predicted aldehyde dehydrogenase; orthologue of C. albicans ALD6
50		CPAR2_501730	predicted RNA helicase; orthologue of C. albicans SPB4
50		CPAR2_503110	predicted protein serine/threonine phosphatase; orthologue of C. albicans PPT1
50		CPAR2_504080	predicted general substrate transporter; Major Facilitator Superfamily (MFS); orthologue of C. albicans HGT19
50		CPAR2_600460	predicted general substrate transporter; Major Facilitator Superfamily (MFS)
50		CPAR2_600630	predicted mitochondrial leucine-tRNA ligase; orthologue of C. albicans NAM2
50		CPAR2_600750	predicted ATP-binding cassette (ABC) transporter; orthologue of C. albicans SNQ2
50		CPAR2_601710	predicted mitochondrial iron-sulfur protein; orthologue of C. albicans ISA1
50		CPAR2_602430	predicted heat shock protein (HSP) DnaJ
50		CPAR2_603010	predicted general substrate transporter; Major Facilitator Superfamily (MFS)
50		CPAR2_603800	predicted ATP-binding cassette (ABC) transporter of the Pdr/Cdr family
50		CPAR2_700020	predicted aldo/keto reductase
50		CPAR2_700110	predicted general substrate transporter; Major Facilitator Superfamily (MFS); orthologue of C. albicans NAG3
50		CPAR2_700120	predicted general substrate transporter; Major Facilitator Superfamily (MFS); orthologue of C. albicans NAG4
50		CPAR2_700790	predicted rRNA-bnding protein; orthologue of C. albicans CSI2
50		CPAR2_701180	predicted DNA/RNA helicase DEAD/DEAH box type
50		CPAR2_701660	predicted fatty acid-CoA synthetase/ligase
50		CPAR2_702980	predicted aldehyde dehydrogenase
50		CPAR2_703340	predicted snoRNA binding protein; orthologue of C. albicans ENP1
50		CPAR2_703960	predicted protein with armadillo-type fold
50		CPAR2_801250	predicted Isocitrate/isopropylmalate dehydrogenase; orthologue of C. albicans IDP2
50		CPAR2_802220	uncharacterized ORF
50		CPAR2_804750	predicted alcohol dehydrogenase
50		CPAR2_805410	predicted fatty acid-CoA synthetase/ligase
50		CPAR2_805420	predicted fatty acid-CoA synthetase/ligase; orthologue of C. albicans FAA2-3
50		CPAR2_806290	predicted mitochondrial substrate/solute carrier SAL1; Mitochondrial Carrier Family (MCF)
50		CPAR2_807230	predicted fatty acid-CoA synthetase/ligase; orthologue of C. albicans FAA2
50		CPAR2_807240	predicted fatty acid-CoA synthetase/ligase
50		CPAR2_808920	predicted phospholipase B
51		CPAR2_100100	predicted ubiquitin-protein ligase; orthologue of C. albicans PEX4
51		CPAR2_103330	uncharacterized ORF
51		CPAR2_104830	predicted nitrite/sulphite reductase; orthologue of C. albicans ECM17
51		CPAR2_204570	predicted protein with armadillo-type fold; orthologue of C. albicans NOC2
51		CPAR2_206810	predicted glutamate synthase; orthologue of C. albicans GLT1
51		CPAR2_402550	predicted ribosomal protein L24; orthologue of C. albicans RLP24
51		CPAR2_404740	uncharacterized ORF
51		CPAR2_405940	predicted protein with Pescadillo and BRCT domains; orthologue of C. albicans PES1
51		CPAR2_600610	predicted phosphatidylinositol transport protein
51		CPAR2_601250	predicted mitochondrial ribosomal protein S2
51		CPAR2_803510	predicted inorganic diphosphatase
51		CPAR2_806950	predicted endoribonuclease; orthologue of C. albicans HBR3
52		CPAR2_200380	uncharacterized ORF; presumed role in rRNA processing
52		CPAR2_202200	predicted mitochondrial ribosomal protein S4/S9
52		CPAR2_209500	predicted rRNA-binding protein
52		CPAR2_210460	predicted cyclin; orthologue of C. albicans PCL2
52		CPAR2_210970	predicted RNA-binding protein (alpha-beta plait)
52		CPAR2_211130	predicted protein serine/threonine kinase
52		CPAR2_404100	predicted alanine transaminase; orthologue of C. albicans ALT1
52		CPAR2_405800	predicted DNA polymerase (family B); orthologue fo C. albicans REV3
52		CPAR2_601440
53		CPAR2_202400	predicted protein with armadillo-type fold
53		CPAR2_300230	predicted ribosomal protein L4/L1e; orthologue of C. albicans YML6
53		CPAR2_303270	predicted Zn2Cys6 transcription factor; orthologue of C. albicans SEF2
55		CPAR2_207940	predicted protein serine/threonine kinase; orthologue of C. albicans GIN4
55		CPAR2_208720	uncharacterized ORF
56		CPAR2_205810	predicted protein with armadillo-type fold
56		CPAR2_801040	uncharacterized ORF
58		CPAR2_106430	predicted large ribosomal subunit-binding protein with zinc finger C2H2-type/integrase DNA-binding domain
58		CPAR2_201820	predicted mitochondrial ribosomal protein L15
58		CPAR2_401520	predicted snoRNA-binding protein; orthologue of C. albicans NAN1
58		CPAR2_802490	predicted rRNA binding protein; orthologue of C. albicans BUD22
59		CPAR2_208470	predicted nucleolar protein 12
59		CPAR2_500370	predicted protein with armadillo-type fold
59		CPAR2_702550	predicted protein phosphatase type 1 regulator; orthologue of C. albicans LPI9
59		CPAR2_805210	predicted carboxymuconolactone decarboxylase
60		CPAR2_110250	predicted pre-rRNA processing protein; orthologue of C. albicans TSR2
60		CPAR2_202110	predicted ribosylnicotinamide kinase
60		CPAR2_209800	predicted Las1-like protein; orthologue of C. albicans LAS1
60		CPAR2_802630	predicted Zn2Cys6 transcription factor; orthologue of C. albicans ASG1
61		CPAR2_200550	predicted U3 snoRNA-associated protein; orthologue of C. albicans UTP5
61		CPAR2_203540	predicted zinc finger transcription factor (C2H2-type)
62		CPAR2_103380	predicted transcriptional coactivator (SAGA-type complex)
62		CPAR2_403460	predicted mitochondrial ribosomal protein L22
63		CPAR2_302420	predicted mitochondrial ribosomal protein L11
64		CPAR2_108600	predicted peptidase M24; orthologue of C. albicans ARX1
64		CPAR2_403480	predicted protease C19; orthologue of C. albicans DOT4
The columns indicate, respectively, the Hamming distance to phylogenetic profile of Hdx1, gene name, systematic name, and relevant notes from annotation in the Candida Genome Database (http://www.candidagenome.org/). The list includes 372 proteins whose ORFs were induced on hydroxyaromatic media according to the RNA seq analysis.

## Sheet: B - GDX1
Table S9 Phylogenetic profiles of C. parapsilosis proteins - (B) Gdx1.
Hamming distance	Gene name	Systematic name	Description
0	GDX1	CPAR2_704340	predicted gentisate 1,2-dioxygenase
14		CPAR2_704360	predicted protein with carbon-sulfur lyase activity
16		CPAR2_101060	predicted transcription factor; orthologue of C. albicans SFL2
16		CPAR2_401180	predicted Zn2Cys6 transcription factor; orthologue of C. albicans ZCF21
16		CPAR2_702050	uncharacterized ORF
17		CPAR2_106530	uncharacterized ORF
17		CPAR2_202490	uncharacterized ORF
17		CPAR2_204350	predicted regulator of G protein signalling superfamily (RGS); orthologue of C. albicans RGS2
17		CPAR2_204840	predicted general substrate transporter; Major Facilitator Superfamily (MFS)
17	MNX3	CPAR2_205970	hydroquinone hydroxylase; orthologue of C. albicans PHH1
17		CPAR2_213370	uncharacterized ORF
17		CPAR2_300020	uncharacterized ORF
17		CPAR2_303750	predicted helix-loop-helix-type transcription factor; orthologue of C. albicans HMS1
17		CPAR2_501280	uncharacterized ORF
17		CPAR2_602040	uncharacterized ORF
17		CPAR2_603420	predicted adhesin-like protein; orthologue of C. albicans PGA25
17		CPAR2_702930	uncharacterized ORF
17		CPAR2_703250	uncharacterized ORF
17		CPAR2_801735	uncharacterized ORF
17		CPAR2_803860	predicted protein with Src homology-3 domain
17		CPAR2_805900	predicted zinc finger transcription factor (C2H2-type); orthologue of C. albicans STP1
18		CPAR2_100470	predicted general substrate transporter; Major Facilitator Superfamily (MFS)
18		CPAR2_102340	uncharacterized ORF
18		CPAR2_202920	uncharacterized ORF
18		CPAR2_213380	uncharacterized ORF
18		CPAR2_403090	uncharacterized ORF
18		CPAR2_405470	predicted zinc finger transcription factor (C2H2-type); orthologue of C. albicans TRY4
18		CPAR2_405750	uncharacterized ORF
18		CPAR2_805760	uncharacterized ORF
18		CPAR2_805950	uncharacterized ORF
18		CPAR2_808100	predicted zinc finger transcription factor (C2H2-type); orthologue of C. albicans WOR4
19		CPAR2_105150	predicted protein with ubiquitin interacting motif
19		CPAR2_109380	predicted TB2/DP1/HVA22-related protein
19		CPAR2_109640	uncharacterized ORF
19		CPAR2_301790	uncharacterized ORF
19		CPAR2_402060	predicted transcription factor
19	HDX1	CPAR2_406440	predicted hydroxyhydroquinone 1,2-dioxygenase; orthologue of C. albicans HQD1
19		CPAR2_704070	uncharacterized ORF
19		CPAR2_805240	uncharacterized ORF
20	MNX1	CPAR2_102790	4-hydroxybenzoate 1-hydroxylase
20		CPAR2_110060	uncharacterized ORF
20		CPAR2_206570	predicted heat shock protein (HSP) 9/12; orthologue of C. albicans WH11
20		CPAR2_503790	uncharacterized ORF
20		CPAR2_503940	uncharacterized ORF
20		CPAR2_704090	predicted RNA-binding protein (Lupus La)
20	MNX2	CPAR2_704320	3-hydroxybenzoate 6-hydroxylase
20		CPAR2_704370	predicted Zn(II)2Cys6 transcription factor
20		CPAR2_803490	predicted short-chain dehydrogenase/reductase
20		CPAR2_808350	uncharacterized ORF
21		CPAR2_103360	uncharacterized ORF
21		CPAR2_401370	predicted metallothionein; orthologue of C. albicans CRD2
21		CPAR2_402070	predicted protein with bZIP domain; orthologue of C. albicans MET4
21	RBT1	CPAR2_403510	predicted cell wall protein; orthologue of C. albicans RBT1
21		CPAR2_800440	predicted transcriptional activator; orthologue of C. albicans INO2
22		CPAR2_204420	predicted long-chain-alcohol oxidase
22		CPAR2_204430	predicted long-chain-alcohol oxidase
22		CPAR2_207970	uncharacterized ORF
22		CPAR2_210420	predicted heme-/iron ion-binding protein
22	OSC1	CPAR2_406450	predicted 3-oxoadipate-CoA transferase
23		CPAR2_602250	predicted zinc finger protein (LIM-type)
23		CPAR2_700300	predicted Rho GDP-dissociation inhibitor
24		CPAR2_103150	uncharacterized ORF
24		CPAR2_207130	uncharacterized ORF
24		CPAR2_207520	uncharacterized ORF
24		CPAR2_404920	predicted acetamidase/formamidase
24		CPAR2_405460	predicted protein with FF domain
25		CPAR2_203780	predicted cytochrome P450
25		CPAR2_207090	predicted monooxygenase; orthologue of C. albicans FMO2
25		CPAR2_210410	uncharacterized ORF
25		CPAR2_301000	predicted cytochrome P450
25		CPAR2_503950	predicted cytochrome P450
25		CPAR2_600870	predicted cytochrome P450
25		CPAR2_601180	predicted 3-hydroxyisobutyrate dehydrogenase; orthologue of C. albicans HPD1
25		CPAR2_602450	predicted zinc finger transcription factor (C2H2-type); orthologue of C. albicans TRY5
25		CPAR2_704330	predicted general substrate transporter; Major Facilitator Superfamily (MFS)
25		CPAR2_800510	predicted cytochrome P450; orthologue of C. albicans ALK2
25		CPAR2_801850	predicted Ala-, Leu- and Ser-rich protein; orthologue of C. albicans OP4
25		CPAR2_807520	predicted zinc finger protein (FYVE/PHD-type)
26		CPAR2_204000	predicted myosin binding protein
26		CPAR2_204210	predicted cytochrome P450
26		CPAR2_204220	predicted cytochrome P450; orthologue of C. albicans ALK8
26		CPAR2_206390	predicted transcription factor Opi1; orthologue of C. albicans OPI1
26		CPAR2_211790	predicted mannose-P-dolichol utilization defect 1 protein
26		CPAR2_302790	predicted steryl acetyl hydrolase
26		CPAR2_401380	predicted subunit of the Dam1 (DASH) complex; orthologue of C. albicans ASK1
26		CPAR2_407430	uncharacterized ORF
26		CPAR2_701900	predicted protein serine/threonine kinase
26		CPAR2_800520	predicted cytochrome P450
27		CPAR2_106350	uncharacterized ORF
27		CPAR2_204620	predicted glutathione transferase; orthologue of C. albicans GST3
27		CPAR2_205350	predicted glycosyl hydrolase
27		CPAR2_209810	predicted acyl-CoA thioesterase
27		CPAR2_404590	predicted histone methyltransferase activity; orthologue of C. albicans DOT1
27		CPAR2_500490	uncharacterized ORF
27		CPAR2_500500	uncharacterized ORF
27		CPAR2_502050	predicted mitochondrial ribosomal protein L20
27		CPAR2_800210	predicted zinc finger transcription factor (GATA-type); orthologue of C. albicans GZF3
27		CPAR2_801670	uncharacterized ORF
28		CPAR2_103700	uncharacterized ORF
28		CPAR2_107330	uncharacterized ORF
28		CPAR2_302740	predicted steryl acetyl hydrolase
28		CPAR2_302750	predicted steryl acetyl hydrolase
28		CPAR2_401160	predicted protein involved in protein targeting to vacuole
28		CPAR2_806830	predicted Zn2Cys6 transcription factor; orthologue of C. albicans AHR1
29		CPAR2_103550	predicted Zn2Cys6 transcription factor; orthologue of C. albicans ZCF16
29		CPAR2_303010	uncharacterized ORF
29		CPAR2_805890	predicted glycerol-3-phosphate O-acyltransferase
30		CPAR2_209850	predicted acyl-CoA thioesterase; orthologue of C. albicans TES15
30		CPAR2_301530	uncharacterized ORF
30		CPAR2_406430	predicted flavin reductase-like protein
30		CPAR2_503880	predicted general substrate transporter; Major Facilitator Superfamily (MFS); orthologue of C. albicans NGT1
30		CPAR2_700810	predicted zinc finger transcription factor (GATA-type); orthologue of C. albicans SFU1
31		CPAR2_210620	predicted Zn2Cys6 transcription factor
31		CPAR2_401480	predicted Zn2Cys6 transcription factor; orthologue of C. albicans ZCF15
31	CDG1	CPAR2_701230	predicted cysteine dioxygenase; orthologue of C. albicans CDG1
32		CPAR2_407950	predicted mRNA-binding protein with zinc finger CCCH domain; orthologue of C. albicans ZSF1
32		CPAR2_701510	predicted protein with stomatin domain
33		CPAR2_204120	predicted alpha-mannosyltransferase; orthologue of C. albicans MNT4
33		CPAR2_401470	predicted zinc finger transcription factor (C2H2-type); orthologue of C. albicans ADR1
34		CPAR2_202450	predicted transcription factor; orthologue of C. albicans WOR3
34		CPAR2_208310	uncharacterized ORF
35		CPAR2_501290	predicted Zn2Cys6 transcription factor; orthologue of C. albicans CZF1
35		CPAR2_700010	predicted general substrate transporter; Major Facilitator Superfamily (MFS)
35		CPAR2_702500	uncharacterized ORF
35	FPH1	CPAR2_704350	predicted fumarylpyruvate hydrolase
35		CPAR2_808570	predicted helix-loop-helix-type transcription factor; orthologue of C. albicans TRY6
36		CPAR2_102480	predicted amino acid transporter
36		CPAR2_301450	predicted NmrA-like oxidoreductase; orthologue of C. albicans CIP1
37		CPAR2_406690	uncharacterized ORF
37		CPAR2_501870	predicted zinc finger transcription factor (RING-type); orthologue of C. albicans TRY3
38		CPAR2_210200	predicted Zn2Cys6 transcription factor; orthologue of C. albicans CTF1
38		CPAR2_406680	uncharacterized ORF
38		CPAR2_407260	predicted metal ion-binding protein with class II aldolase/adducin domain
38		CPAR2_504090	predicted protein with Mpv17/PMP22 domain
38		CPAR2_808240	uncharacterized ORF
39		CPAR2_105480	predicted short-chain dehydrogenase/reductase
39		CPAR2_208480	predicted exosome-associated factor Rrp47/DNA strand repair C1D
39		CPAR2_405260	predicted Zn2Cys6 transcription factor; orthologue of C. albicans CTA4
40		CPAR2_403210	predicted thioredoxin peroxidase; orthologue of C. albicans AHP1
40		CPAR2_600160	predicted short-chain dehydrogenase/reductase
40		CPAR2_806910	predicted glutathione peroxidase; orthologue of C. albicans GTT13
42		CPAR2_602070	uncharacterized ORF
43		CPAR2_503980	predicted U3 snoRNP protein; orthologue of C. albicans UTP8
44		CPAR2_104430	predicted copper amine oxidase; orthologue of C. albicans AMO2
44		CPAR2_801860	predicted omega-3 fatty acid desaturase; orthologue of C. albicans FAD3
44		CPAR2_805000	predicted transcription factor with Pac2 domain; orthologue of C. albicans WOR1
45		CPAR2_103080	predicted glutathione-independent glyoxalase; orthologue of C. albicans GLX3
46		CPAR2_214150	predicted taurine catabolism dioxygenase
46		CPAR2_501010	predicted xanthine-uric acid/H+ symporter; orthologue of C. albicans XUT1
48		CPAR2_203620	predicted taurine catabolism dioxygenase
48		CPAR2_404910	predicted taurine catabolism dioxygenase
48		CPAR2_600830	predicted rRNA-binding protein with pentatricopeptide repeat
51		CPAR2_402040	predicted general substrate transporter; Major Facilitator Superfamily (MFS); orthologue of C. albicans JEN2
51		CPAR2_407310	predicted general substrate transporter; Major Facilitator Superfamily (MFS)
51		CPAR2_808390	predicted general substrate transporter; Major Facilitator Superfamily (MFS)
51		CPAR2_808410	predicted general substrate transporter; Major Facilitator Superfamily (MFS); orthologue of C. albicans JEN1
52		CPAR2_804630	predicted general substrate transporter; Major Facilitator Superfamily (MFS)
52		CPAR2_808400	predicted general substrate transporter; Major Facilitator Superfamily (MFS)
53		CPAR2_301880	predicted amidase
54		CPAR2_703950	predicted medium-chain alcohol dehydrogenase; orthologue of C. albicans IFE1
55		CPAR2_107350	predicted pirin protein; orthologue of C. albicans PRN1
55		CPAR2_107580	predicted pirin protein; orthologue of C. albicans PRN4
55		CPAR2_108760	predicted member of RNase L inhibitor (RLI) subfamily; orthologue of C. albicans RLI1
56		CPAR2_103840	predicted alcohol dehydrogenase
56		CPAR2_203440	predicted 2-hydroxyacid dehydrogenase
58		CPAR2_213940	predicted serine and threonine ammonia lyase; orthologue of C. albicans CHA1
58		CPAR2_800240	predicted oligopeptide transmembrane transporter; orthologue of C. albicans OPT2
58		CPAR2_800250	predicted member of oligopeptide transporter (OPT) superfamily
59		CPAR2_109590	predicted protein with Kelch-type beta propeller domain; orthologue of C. albicans KEL1
59		CPAR2_109810	predicted methyltransferase with Kelch-type beta propeller domain
59		CPAR2_301640	predicted general substrate transporter; Major Facilitator Superfamily (MFS)
59		CPAR2_301750	predicted general substrate transporter; Major Facilitator Superfamily (MFS)
59		CPAR2_603240	predicted ribosomal protein L1; orthologue of C. albicans CIC1
60		CPAR2_206730	predicted mitochondrial substrate/solute carrier; Mitochondrial Carrier Family (MCF); orthologue of C. albicans ANT1
60		CPAR2_207940	predicted protein serine/threonine kinase; orthologue of C. albicans GIN4
60		CPAR2_303270	predicted Zn2Cys6 transcription factor; orthologue of C. albicans SEF2
61		CPAR2_105190	predicted nucleolar protein; orthologue of C. albicans NOP4
61		CPAR2_105530	predicted spermidine transporter; orthologue of C. albicans DUR3
61		CPAR2_200380	uncharacterized ORF; presumed role in rRNA processing
61		CPAR2_201820	predicted mitochondrial ribosomal protein L15
61		CPAR2_205810	predicted protein with armadillo-type fold
61		CPAR2_406250	predicted C4-dicarboxylate/malic acid transport protein
61		CPAR2_601380	predicted protein required for synthesis of wybutosine modified tRNA
61		CPAR2_801040	uncharacterized ORF
62		CPAR2_101520	uncharacterized ORF
62	NCE103	CPAR2_101880	Carbonic anhydrase; orthologue of C. albicans NCE103
62		CPAR2_201500	predicted cytochrome b2 precursor; orthologue of C. albicans CYB2
62		CPAR2_201540	predicted fumarate reductase; orthologue of C. albicans OSM2
62		CPAR2_205500	predicted dodecenoyl-CoA delta-isomerase (crotonase family); orthologue of C. albicans ECI1
63		CPAR2_100330	predicted general substrate transporter; Major Facilitator Superfamily (MFS)
63		CPAR2_101530	predicted Zn2Cys6 transcription factor; orthologue of C. albicans PPR1
63		CPAR2_107130	predicted protein involved in biogenesis of the large ribosomal subunit; orthologue of C. albicans ERB1
63		CPAR2_210690	predicted uroporphyrin-III C-methyltransferase; orthologue of C. albicans MET1
63		CPAR2_401110	predicted 2,4-dienoyl-CoA reductase; orthologue of C. albicans SPS20
63		CPAR2_404990	predicted U3 snoRNA-associated protein; orthologue of C. albicans UTP4
63		CPAR2_801150	predicted kinetochore protein Ndc80
63		CPAR2_802220	uncharacterized ORF
63		CPAR2_802490	predicted rRNA binding protein; orthologue of C. albicans BUD22
63		CPAR2_807600	predicted acyl-CoA oxidase; orthologue of C. albicans PXP2
63		CPAR2_807700	predicted acyl-CoA oxidase; orthologue of C. albicans POX1-3
64		CPAR2_202400	predicted protein with armadillo-type fold
64		CPAR2_204680	predicted protein with armadillo-type fold; orthologue of C. albicans SDA1
64		CPAR2_207560	predicted protein with armadillo-type fold
64		CPAR2_208470	predicted nucleolar protein 12
64	GRP2	CPAR2_304270	predicted methylglyoxal reductase; orthologue of C. albicans GRP2
64		CPAR2_400150	predicted tRNA-splicing endonuclease; orthologue of C. albicans SNE2
64		CPAR2_600110	predicted rRNA methyltransferase; orthologue of C. albicans SPB1
64		CPAR2_600270	predicted short-chain dehydrogenase/reductase; orthologue of C. albicans AYR2
64		CPAR2_602390	predicted aldolase-type TIM barrel oxidoreductase
64		CPAR2_602410	predicted aldolase-type TIM barrel oxidoreductase; orthologue of C. albicans OYE2
64		CPAR2_701080	uncharacterized ORF; orthologue of C. albicans CDC6
64		CPAR2_702060	predicted aldolase-type TIM barrel oxidoreductase; orthologue of C. albicans EBP7
64		CPAR2_800120	predicted short-chain dehydrogenase/reductase
64		CPAR2_800330	predicted short-chain dehydrogenase/reductase
64		CPAR2_800340	predicted short-chain dehydrogenase/reductase
64		CPAR2_800350	predicted short-chain dehydrogenase/reductase
64		CPAR2_801180	predicted snoRNA-binding protein; orthologue of C. albicans RRP9
65		CPAR2_101990	predicted mitochondrial pyruvate carrier MPC1
65		CPAR2_104600	predicted Mak16 protein; orthologue of C. albicans MAK16
65		CPAR2_109180	predicted tRNA methyltransferase; orthologue of C. albicans TRM2
65		CPAR2_206590	predicted protein with armadillo-type fold and Pumilio RNA-binding repeat
65		CPAR2_301810	predicted U3 snoRNP protein; orthologue of C. albicans UTP22
65	FAS1	CPAR2_302650	fatty acid synthetase; subunit beta; orthologue of C. albicans FAS1
65		CPAR2_502340	predicted protein with GPR1/FUN34/yaaH domain
65		CPAR2_502800	predicted protein with GPR1/FUN34/yaaH domain; orthologue of C. albicans ATO1
65		CPAR2_602050	predicted pantothenate kinase
65		CPAR2_702720	predicted aspartic endopeptidase
65		CPAR2_703340	predicted snoRNA binding protein; orthologue of C. albicans ENP1
65	FAS2	CPAR2_807400	fatty acid synthetase; subunit alpha; orthologue of C. albicans FAS2
66		CPAR2_100100	predicted ubiquitin-protein ligase; orthologue of C. albicans PEX4
66		CPAR2_101620	predicted acetate CoA-transferase/succinate CoA-transferase; orthologue of C. albicans ACH1
66		CPAR2_101800	uncharacterized ORF
66	RPO41	CPAR2_105920	mitochondrial RNA polymerase; orthologue of C. albicans RPO41
66		CPAR2_106500	predicted glycosyl hydrolase; orthologue of C. albicans SCW4
66		CPAR2_108690	predicted 3-hydroxyisobutyryl-CoA hydrolase (crotonase family); orthologue of C. albicans EHD3
66		CPAR2_109390	predicted short-chain dehydrogenase/reductase
66		CPAR2_109470	predicted short-chain dehydrogenase/reductase
66		CPAR2_204570	predicted protein with armadillo-type fold; orthologue of C. albicans NOC2
66		CPAR2_206510	predicted rRNA binding protein; orthologue of C. albicans RPF2
66		CPAR2_206810	predicted glutamate synthase; orthologue of C. albicans GLT1
66	GCV2	CPAR2_207080	predicted glycine dehydrogenase; orthologue of C. albicans GCV2
66		CPAR2_207780	predicted catalase; orthologue of C. albicans CTA1
66		CPAR2_208140	predicted protein with LicD domain
66		CPAR2_208760	predicted amino acid/polyamine transporter
66		CPAR2_300230	predicted ribosomal protein L4/L1e; orthologue of C. albicans YML6
66		CPAR2_300820	predicted U3 snoRNA-associated protein; orthologue of C. albicans UTP18
66		CPAR2_302970	predicted PINc domain nuclease
66		CPAR2_303760	predicted arginine N5-methyltransferase; orthologue of C. albicans RMT2
66		CPAR2_304080	predicted adenylylsulfate kinase; orthologue of C. albicans MET14
66		CPAR2_400570	predicted phosphoprotein phosphatase
66		CPAR2_401740	predicted cupric reductase/ferric-chelate reductase; orthologue of C. albicans FRE10
66		CPAR2_402550	predicted ribosomal protein L24; orthologue of C. albicans RLP24
66		CPAR2_405240	predicted ferrous iron transport protein; orthologue of C. albicans CCC1
66		CPAR2_405940	predicted protein with Pescadillo and BRCT domains; orthologue of C. albicans PES1
66		CPAR2_500370	predicted protein with armadillo-type fold
66		CPAR2_501330	predicted glycerol-3-phosphate dehydrogenase; orthologue of C. albicans GUT2
66		CPAR2_503450	predicted ribosomal protein L2
66		CPAR2_600610	predicted phosphatidylinositol transport protein
66		CPAR2_601470	predicted DNA/RNA helicase DEAD/DEAH box type
66		CPAR2_601900	predicted RNA-binding protein (alpha-beta plait)
66		CPAR2_702550	predicted protein phosphatase type 1 regulator; orthologue of C. albicans LPI9
66		CPAR2_803850	predicted catalase
66		CPAR2_804690	predicted snoRNA-binding protein; orthologue of C. albicans DIP2
66		CPAR2_805210	predicted carboxymuconolactone decarboxylase
66		CPAR2_805350	predicted CDP-diacylglycerol-glycerol-3-phosphate 3-phosphatidyltransferase; orthologue of C. albicans PEL1
66		CPAR2_805790	predicted phosphatidyl-N-dimethylethanolamine N-methyltransferase; orthologue of C. albicans OPI3
66		CPAR2_806950	predicted endoribonuclease; orthologue of C. albicans HBR3
67	SFC1	CPAR2_100870	predicted mitochondrial substrate/solute carrier; Mitochondrial Carrier Family (MCF); orthologue of C. albicans SFC1
67		CPAR2_101860	predicted amino acid transporter; orthologue of C. albicans AGP2
67		CPAR2_102550	predicted fatty acid-CoA synthetase/ligase; orthologue of C. albicans FAA21
67		CPAR2_102560	predicted fatty acid-CoA synthetase/ligase
67		CPAR2_102570	predicted fatty acid-CoA synthetase/ligase
67		CPAR2_102760	predicted general substrate transporter; Major Facilitator Superfamily (MFS)
67		CPAR2_103260	predicted carnitine O-acetyltransferase; orthologue of C. albicans CTN3
67		CPAR2_103870	predicted mitochondrial substrate/solute carrier; Mitochondrial Carrier Family (MCF); orthologue of C. albicans RIM2
67		CPAR2_104190	predicted glutamate dehydrogenase; orthologue of C. albicans GDH2
67		CPAR2_105020	predicted DNA helicase; orthologue of C. albicans MCM3
67		CPAR2_106680	predicted amino acid transporter; orthologue of C. albicans PUT4
67		CPAR2_106690	predicted amino acid transporter; orthologue of C. albicans DIP5
67		CPAR2_106700	predicted amino acid transporter
67		CPAR2_108340	predicted general substrate transporter; Major Facilitator Superfamily (MFS)
67		CPAR2_108370	predicted general substrate transporter; Major Facilitator Superfamily (MFS); orthologue of C. albicans HGT1
67		CPAR2_108810	predicted aldehyde dehydrogenase
67		CPAR2_110250	predicted pre-rRNA processing protein; orthologue of C. albicans TSR2
67		CPAR2_110400	predicted carnitine O-acetyltransferase; orthologue of C. albicans CTN1
67		CPAR2_200640	predicted fatty acid-CoA synthetase/ligase; orthologue of C. albicans FAA4
67		CPAR2_201830	predicted DNA/RNA helicase DEAD/DEAH box type; orthologue of C. albicans CHR1
67		CPAR2_201880	predicted DNA helicase; orthologue of C. albicans CDC54
67		CPAR2_202110	predicted ribosylnicotinamide kinase
67		CPAR2_202500	predicted DNA helicase; orthologue of C. albicans MCM2
67		CPAR2_203510	predicted general substrate transporter; Major Facilitator Superfamily (MFS)
67		CPAR2_203530	predicted sulfate adenylyltransferase; orthologue of C. albicans MET3
67	ACO1	CPAR2_205700	predicted aconitate hydratase; orthologue of C. albicans ACO1
67		CPAR2_205890	predicted ribosome biogenesis protein BMS1/TSR1; orthologue of C. albicans TSR1
67		CPAR2_207640	predicted DNA/RNA helicase DEAD/DEAH box type; orthologue of C. albicans MSS116
67		CPAR2_208870	predicted protein serine/threonine kinase
67		CPAR2_209500	predicted rRNA-binding protein
67		CPAR2_210970	predicted RNA-binding protein (alpha-beta plait)
67		CPAR2_212620	predicted amino acid transporter; orthologue of C. albicans AGP3
67	OCT1	CPAR2_212970	predicted 3-oxoadipyl-CoA thiolase; orthologue of C. albicans POT1-2
67		CPAR2_213630	predicted mitochondrial substrate/solute carrier; Mitochondrial Carrier Family (MCF); orthologue of C. albicans LEU5
67		CPAR2_213920	predicted choline/ethanolamine transporter; orthologue of C. albicans HNM1
67		CPAR2_300590	predicted general substrate transporter; Major Facilitator Superfamily (MFS)
67		CPAR2_300730	predicted general substrate transporter; Major Facilitator Superfamily (MFS); orthologue of C. albicans FLU1
67		CPAR2_300760	predicted general substrate transporter; Major Facilitator Superfamily (MFS)
67		CPAR2_301370	predicted single-stranded telomeric DNA binding (Sua5)
67		CPAR2_301390	predicted general substrate transporter; Major Facilitator Superfamily (MFS)
67		CPAR2_301670	predicted protein involved in biogenesis of the large ribosomal subunit; orthologue of C. albicans YTM1
67		CPAR2_400120	predicted sulphate transporter; orthologue of C. albicans SUL2
67		CPAR2_401450	predicted general substrate transporter; Major Facilitator Superfamily (MFS); orthologue of C. albicans HGT17
67		CPAR2_403600	predicted ATP-binding cassette (ABC) transporter of the Pdr/Cdr family; orthologue of C. albicans CDR3
67		CPAR2_403820	predicted amino acid transporter
67		CPAR2_404580	predicted hydroxymethylbilane synthase; orthologue of C. albicans HEM3
67		CPAR2_404670	predicted DNA helicase; orthologue of C. albicans CDC47
67		CPAR2_405800	predicted DNA polymerase (family B); orthologue fo C. albicans REV3
67		CPAR2_406820	predicted flavodoxin-like protein; orthologue of C. albicans PST2
67		CPAR2_407120	predicted mitochondrial inner membrane translocase subunit Tim23; orthologue of C. albicans TIM23
67		CPAR2_407130	predicted tRNA dihydrouridine synthase; orthologue of C. albicans SMM1
67		CPAR2_407200	predicted ATP-binding cassette (ABC) transporter of the Pdr/Cdr family; orthologue of C. albicans YOR1
67		CPAR2_407360	predicted RAS signal transduction GTPase; orthologue of C. albicans RAS1
67		CPAR2_407600	predicted mitochondrial substrate/solute carrier; Mitochondrial Carrier Family (MCF); orthologue of C. albicans MRS4
67		CPAR2_407990	predicted peptidase S10
67		CPAR2_500690	uncharacterized ORF; orthologue of C. albicans LYS4
67		CPAR2_500880	predicted aldehyde dehydrogenase; orthologue of C. albicans ALD6
67		CPAR2_501730	predicted RNA helicase; orthologue of C. albicans SPB4
67		CPAR2_503110	predicted protein serine/threonine phosphatase; orthologue of C. albicans PPT1
67		CPAR2_504080	predicted general substrate transporter; Major Facilitator Superfamily (MFS); orthologue of C. albicans HGT19
67		CPAR2_600460	predicted general substrate transporter; Major Facilitator Superfamily (MFS)
67		CPAR2_600630	predicted mitochondrial leucine-tRNA ligase; orthologue of C. albicans NAM2
67		CPAR2_600750	predicted ATP-binding cassette (ABC) transporter; orthologue of C. albicans SNQ2
67		CPAR2_601440
67		CPAR2_601710	predicted mitochondrial iron-sulfur protein; orthologue of C. albicans ISA1
67		CPAR2_602430	predicted heat shock protein (HSP) DnaJ
67		CPAR2_603010	predicted general substrate transporter; Major Facilitator Superfamily (MFS)
67		CPAR2_603800	predicted ATP-binding cassette (ABC) transporter of the Pdr/Cdr family
67		CPAR2_700020	predicted aldo/keto reductase
67		CPAR2_700110	predicted general substrate transporter; Major Facilitator Superfamily (MFS); orthologue of C. albicans NAG3
67		CPAR2_700120	predicted general substrate transporter; Major Facilitator Superfamily (MFS); orthologue of C. albicans NAG4
67		CPAR2_700790	predicted rRNA-bnding protein; orthologue of C. albicans CSI2
67		CPAR2_701180	predicted DNA/RNA helicase DEAD/DEAH box type
67		CPAR2_701660	predicted fatty acid-CoA synthetase/ligase
67		CPAR2_702980	predicted aldehyde dehydrogenase
67		CPAR2_703960	predicted protein with armadillo-type fold
67		CPAR2_801250	predicted Isocitrate/isopropylmalate dehydrogenase; orthologue of C. albicans IDP2
67		CPAR2_802630	predicted Zn2Cys6 transcription factor; orthologue of C. albicans ASG1
67		CPAR2_804750	predicted alcohol dehydrogenase
67		CPAR2_805410	predicted fatty acid-CoA synthetase/ligase
67		CPAR2_805420	predicted fatty acid-CoA synthetase/ligase; orthologue of C. albicans FAA2-3
67		CPAR2_806290	predicted mitochondrial substrate/solute carrier SAL1; Mitochondrial Carrier Family (MCF)
67		CPAR2_807230	predicted fatty acid-CoA synthetase/ligase; orthologue of C. albicans FAA2
67		CPAR2_807240	predicted fatty acid-CoA synthetase/ligase
67		CPAR2_808920	predicted phospholipase B
68		CPAR2_103330	uncharacterized ORF
68		CPAR2_104830	predicted nitrite/sulphite reductase; orthologue of C. albicans ECM17
68		CPAR2_203540	predicted zinc finger transcription factor (C2H2-type)
68		CPAR2_208720	uncharacterized ORF
68		CPAR2_302420	predicted mitochondrial ribosomal protein L11
68		CPAR2_404740	uncharacterized ORF
68		CPAR2_601250	predicted mitochondrial ribosomal protein S2
68		CPAR2_803510	predicted inorganic diphosphatase
69		CPAR2_103380	predicted transcriptional coactivator (SAGA-type complex)
69		CPAR2_202200	predicted mitochondrial ribosomal protein S4/S9
69		CPAR2_209800	predicted Las1-like protein; orthologue of C. albicans LAS1
69		CPAR2_210460	predicted cyclin; orthologue of C. albicans PCL2
69		CPAR2_211130	predicted protein serine/threonine kinase
69		CPAR2_401520	predicted snoRNA-binding protein; orthologue of C. albicans NAN1
69		CPAR2_403460	predicted mitochondrial ribosomal protein L22
69		CPAR2_403480	predicted protease C19; orthologue of C. albicans DOT4
69		CPAR2_404100	predicted alanine transaminase; orthologue of C. albicans ALT1
70		CPAR2_200550	predicted U3 snoRNA-associated protein; orthologue of C. albicans UTP5
71		CPAR2_106430	predicted large ribosomal subunit-binding protein with zinc finger C2H2-type/integrase DNA-binding domain
71		CPAR2_108600	predicted peptidase M24; orthologue of C. albicans ARX1
The columns indicate, respectively, the Hamming distance to phylogenetic profile of Gdx1, gene name, systematic name, and relevant notes from annotation in the Candida Genome Database (http://www.candidagenome.org/). The list includes 372 proteins whose ORFs were induced on hydroxyaromatic media according to the RNA seq analysis.
